# Supplementary material for: Differentiation and Growth-Arrest-Related lncRNA (DAGAR): Initial Characterization in Human Smooth Muscle and Fibroblast Cells
Source: Int J Mol Sci. 2024 Aug 31;25(17):9497. doi: 10.3390/ijms25179497 (PMC11394763; doi:10.3390/ijms25179497)
Supplement: Supplementary file 1 [file ijms-25-09497-s001.zip]

Archive with 6 entries (6 files):
- ijms-3152544-supplementary.pdf
- Table S1- Primers used.pdf
- Table S2 - RNAseq screeening.xlsx
- Table S3 - Proteins co-precipitated with DAGAR RNA-IP.xlsx
- Table S4 - Biological Process GO enrichment analysis for Proteins co-precipitated with DAGAR RNA-IP.xlsx
- Table S5 - Reactome Pathway enrichemnt analysis for Proteins co-precipitated with DAGAR RNA-IP.xlsx
