# Supplementary material for: Differentiation and Growth-Arrest-Related lncRNA (DAGAR): Initial Characterization in Human Smooth Muscle and Fibroblast Cells
Source: Int J Mol Sci. 2024 Aug 31;25(17):9497. doi: 10.3390/ijms25179497 (PMC11394763; doi:10.3390/ijms25179497)
Supplement: Supplementary file 1 [file ijms-25-09497-s001.zip › Table S2 - RNAseq screeening.xlsx]

## Sheet: Complete_list
Geneid	Chr	Start	End	Strand	Length	gene_name	gene_type	smc_diff_hg38.bam	smc_undiff_hg38.bam	log2_fold_change
ENSG00000223774.5	chr1	201893842	201899978	+	6137	ENSG00000223774	lncRNA	253	1	6.98868
ENSG00000165507.9	chr10	44970981	44978809	-	7829	DEPP1	protein_coding	1580	19	6.30469
ENSG00000162383.13	chr1	53087179	53142638	-	55460	SLC1A7	protein_coding	458	6	6.035
ENSG00000162267.14	chr3	52794768	52808799	+	14032	ITIH3	protein_coding	54	0	5.78136
ENSG00000259645.1	chr15	69391192	69392149	+	958	ENSG00000259645	lncRNA	47	0	5.58496
ENSG00000107551.21	chr10	44959407	44995891	+	36485	RASSF4	protein_coding	1653	39	5.36982
ENSG00000272482.2	chr1	12618900	12619980	-	1081	ENSG00000272482	lncRNA	40	0	5.35755
ENSG00000285877.1	chr17	67244282	67273503	+	29222	ENSG00000285877	lncRNA	34	0	5.12928
ENSG00000286985.2	chr8	11632205	11649333	+	17129	ENSG00000286985	lncRNA	33	0	5.08746
ENSG00000278177.1	chr13	93226612	93227317	-	706	ENSG00000278177	lncRNA	33	0	5.08746
ENSG00000162496.9	chr1	12567910	12618210	-	50301	DHRS3	protein_coding	4403	144	4.92469
ENSG00000158806.14	chr8	22024125	22036897	+	12773	NPM2	protein_coding	28	0	4.85798
ENSG00000260579.1	chr15	83113617	83114566	-	950	ENSG00000260579	lncRNA	28	0	4.85798
ENSG00000158473.8	chr1	158178030	158186427	+	8398	CD1D	protein_coding	27	0	4.80735
ENSG00000226383.7	chr2	156011530	156254950	-	243421	LINC01876	lncRNA	27	0	4.80735
ENSG00000234737.1	chr3	32258940	32260230	+	1291	KRT18P15	processed_pseudogene	54	1	4.78136
ENSG00000111907.21	chr6	125119049	125264407	+	145359	TPD52L1	protein_coding	270	9	4.76022
ENSG00000225279.2	chr1	160062461	160080769	+	18309	ENSG00000225279	lncRNA	25	0	4.70044
ENSG00000143333.7	chr1	182598623	182604389	-	5767	RGS16	protein_coding	25	0	4.70044
ENSG00000236469.1	chr2	71002531	71064743	-	62213	ENSG00000236469	lncRNA	25	0	4.70044
ENSG00000280339.1	chr11	86908990	86912238	-	3249	ENSG00000280339	TEC	25	0	4.70044
ENSG00000105668.8	chr19	35666517	35678481	+	11965	UPK1A	protein_coding	48	1	4.61471
ENSG00000272420.1	chr1	2363061	2363628	-	568	ENSG00000272420	lncRNA	23	0	4.58496
ENSG00000273550.2	chr13	63034668	63097797	+	63130	ENSG00000273550	lncRNA	23	0	4.58496
ENSG00000128045.7	chr4	52862317	52866835	+	4519	RASL11B	protein_coding	22	0	4.52356
ENSG00000226510.2	chr19	35667948	35673304	-	5357	UPK1A-AS1	lncRNA	45	1	4.52356
ENSG00000166265.13	chr21	26466209	26573286	-	107078	CYYR1	protein_coding	22	0	4.52356
ENSG00000233901.8	chr9	129332300	129359549	+	27250	LINC01503	lncRNA	154	6	4.46877
ENSG00000223883.2	chr1	69055838	69229607	+	173770	LINC01707	lncRNA	21	0	4.45943
ENSG00000214782.8	chr11	60724720	60745028	+	20309	MS4A18	protein_coding	21	0	4.45943
ENSG00000288022.1	chr3	125061448	125063710	+	2263	ENSG00000288022	lncRNA	59	2	4.32193
ENSG00000072952.20	chr11	10573091	10693988	-	120898	IRAG1	protein_coding	274	13	4.29593
ENSG00000267547.1	chr17	35403837	35404373	-	537	ENSG00000267547	lncRNA	38	1	4.2854
ENSG00000163884.4	chr3	126342635	126357408	-	14774	KLF15	protein_coding	56	2	4.24793
ENSG00000177112.9	chr11	10541258	10599939	+	58682	IRAG1-AS1	lncRNA	251	13	4.16993
ENSG00000273783.2	chr14	81221218	81227694	+	6477	GTF2A1-AS1	lncRNA	35	1	4.16993
ENSG00000141574.8	chr17	82321024	82334074	-	13051	SECTM1	protein_coding	250	13	4.16419
ENSG00000273171.1	chr17	28364288	28368012	-	3725	ENSG00000273171	protein_coding	52	2	4.14296
ENSG00000163431.13	chr1	201896456	201946588	-	50133	LMOD1	protein_coding	278	15	4.12412
ENSG00000166448.15	chr7	98846488	98870771	-	24284	TMEM130	protein_coding	50	2	4.08746
ENSG00000133800.9	chr11	10556966	10611689	-	54724	LYVE1	protein_coding	251	14	4.07039
ENSG00000236609.4	chr7	6615610	6624290	+	8681	ZNF853	protein_coding	32	1	4.04439
ENSG00000213943.3	chr3	12787393	12788671	-	1279	KRT18P17	processed_pseudogene	156	9	3.97269
ENSG00000013293.6	chr3	170459548	170586075	-	126528	SLC7A14	protein_coding	46	2	3.96963
ENSG00000261040.9	chr17	60083562	60091885	-	8324	WFDC21P	transcribed_unitary_pseudogene	231	14	3.95109
ENSG00000185561.10	chr17	1702816	1710377	-	7562	TLCD2	protein_coding	45	2	3.9386
ENSG00000135480.17	chr12	52232520	52252186	+	19667	KRT7	protein_coding	688	45	3.9048
ENSG00000180139.11	chr10	88932390	88940820	+	8431	ACTA2-AS1	lncRNA	2957	201	3.87219
ENSG00000250007.8	chr15	34755084	34813505	+	58422	GJD2-DT	lncRNA	28	1	3.85798
ENSG00000284520.1	chr22	46113686	46113768	+	83	MIRLET7B	miRNA	28	1	3.85798
ENSG00000206113.11	chr4	2418974	2462942	+	43969	CFAP99	protein_coding	27	1	3.80735
ENSG00000284948.1	chr8	23084355	23103558	+	19204	ENSG00000284948	lncRNA	27	1	3.80735
ENSG00000159251.8	chr15	34790230	34795549	-	5320	ACTC1	protein_coding	27	1	3.80735
ENSG00000224791.1	chr2	203764295	203765593	-	1299	KRT18P39	processed_pseudogene	54	3	3.78136
ENSG00000166592.12	chr16	66921679	66925536	-	3858	RRAD	protein_coding	81	5	3.77259
ENSG00000240180.1	chr10	5861805	5862594	-	790	RPL12P28	processed_pseudogene	26	1	3.75489
ENSG00000243710.8	chr1	43172330	43254358	+	82029	CFAP57	protein_coding	64	4	3.70044
ENSG00000228655.7	chr2	143295421	143598002	-	302582	ENSG00000228655	lncRNA	25	1	3.70044
ENSG00000262185.3	chr16	3930806	3950586	-	19781	LINC02861	lncRNA	25	1	3.70044
ENSG00000255468.7	chr11	66347950	66364804	+	16855	B4GAT1-DT	lncRNA	37	2	3.66297
ENSG00000180071.21	chr9	38540567	38620596	-	80030	ANKRD18A	protein_coding	24	1	3.64386
ENSG00000269388.1	chr19	51594561	51606150	+	11590	ENSG00000269388	transcribed_processed_pseudogene	24	1	3.64386
ENSG00000267607.1	chr19	10285801	10289019	-	3219	ICAM4-AS1	lncRNA	198	15	3.63662
ENSG00000176855.11	chr1	182959074	182960405	-	1332	KRT18P28	processed_pseudogene	61	4	3.63227
ENSG00000234362.7	chr2	41931599	41934660	-	3062	LINC01914	lncRNA	48	3	3.61471
ENSG00000287356.1	chr1	2315040	2323085	+	8046	ENSG00000287356	lncRNA	23	1	3.58496
ENSG00000233290.4	chr1	82212413	82848205	-	635793	ENSG00000233290	lncRNA	23	1	3.58496
ENSG00000213403.2	chr2	19826249	19826575	+	327	CISD1P1	processed_pseudogene	35	2	3.58496
ENSG00000224342.1	chr2	207173634	207222790	+	49157	ENSG00000224342	lncRNA	23	1	3.58496
ENSG00000172971.7	chr3	75619506	75623849	-	4344	UNC93B3	unprocessed_pseudogene	23	1	3.58496
ENSG00000185955.5	chr7	100456620	100464260	-	7641	SPACDR	protein_coding	23	1	3.58496
ENSG00000148488.17	chr10	17315421	17454595	-	139175	ST8SIA6	protein_coding	23	1	3.58496
ENSG00000197934.8	chr21	26393635	26569252	+	175618	CYYR1-AS1	lncRNA	23	1	3.58496
ENSG00000214207.2	chrY	5573145	5574431	+	1287	KRT18P10	processed_pseudogene	82	6	3.56768
ENSG00000257671.1	chr12	52245048	52247448	-	2401	KRT7-AS	lncRNA	188	15	3.56224
ENSG00000289880.1	chr1	222742640	222742729	+	90	ENSG00000289880	lncRNA	34	2	3.54432
ENSG00000254682.2	chr11	71448562	71452157	+	3596	ENSG00000254682	lncRNA	34	2	3.54432
ENSG00000259256.2	chr18	3347696	3383532	-	35837	LINC01895	lncRNA	34	2	3.54432
ENSG00000170542.6	chr6	2887270	2903309	-	16040	SERPINB9	protein_coding	22	1	3.52356
ENSG00000266265.4	chr7	130730697	130734207	-	3511	KLF14	protein_coding	22	1	3.52356
ENSG00000125965.9	chr20	35433347	35454746	-	21400	GDF5	protein_coding	147	12	3.50901
ENSG00000133321.11	chr11	63536808	63546462	+	9655	PLAAT4	protein_coding	90	7	3.50779
ENSG00000169583.13	chr9	136994608	136996568	-	1961	CLIC3	protein_coding	770	67	3.50312
ENSG00000196616.14	chr4	99304971	99352760	-	47790	ADH1B	protein_coding	123	10	3.49476
ENSG00000137880.6	chr15	40764068	40767708	+	3641	GCHFR	protein_coding	44	3	3.49185
ENSG00000154930.15	chr20	25006230	25058980	-	52751	ACSS1	protein_coding	44	3	3.49185
ENSG00000215483.12	chr13	40079106	40535807	-	456702	LINC00598	lncRNA	66	5	3.48113
ENSG00000116016.14	chr2	46293667	46386697	+	93031	EPAS1	protein_coding	952	85	3.47007
ENSG00000223944.3	chr1	37154761	37325100	-	170340	ENSG00000223944	lncRNA	21	1	3.45943
ENSG00000163075.13	chr2	119544432	119662251	+	117820	CFAP221	protein_coding	21	1	3.45943
ENSG00000106538.10	chr7	150338317	150341662	-	3346	RARRES2	protein_coding	43	3	3.45943
ENSG00000223609.11	chr11	5232678	5243657	-	10980	HBD	protein_coding	21	1	3.45943
ENSG00000197599.13	chr16	1434383	1444556	-	10174	CCDC154	protein_coding	21	1	3.45943
ENSG00000142583.18	chr1	9035106	9088478	-	53373	SLC2A5	protein_coding	52	4	3.40599
ENSG00000221869.5	chr8	47736913	47738164	-	1252	CEBPD	protein_coding	2227	210	3.40043
ENSG00000099998.19	chr22	24219654	24245108	-	25455	GGT5	protein_coding	703	66	3.39334
ENSG00000285945.1	chr1	2768091	2784733	+	16643	ENSG00000285945	lncRNA	20	1	3.39232
ENSG00000228626.1	chr1	148288001	148288951	-	951	ENSG00000228626	unprocessed_pseudogene	20	1	3.39232
ENSG00000168754.15	chr2	96875882	96986580	-	110699	FAM178B	protein_coding	20	1	3.39232
ENSG00000138449.11	chr2	189560590	189583758	-	23169	SLC40A1	protein_coding	20	1	3.39232
ENSG00000168918.14	chr2	233059967	233207903	+	147937	INPP5D	protein_coding	20	1	3.39232
ENSG00000120162.10	chr9	27325209	27529814	-	204606	MOB3B	protein_coding	20	1	3.39232
ENSG00000267416.2	chr17	60079309	60088713	+	9405	HEATR6-DT	lncRNA	230	21	3.39232
ENSG00000109072.14	chr17	28367284	28373091	-	5808	VTN	protein_coding	166	15	3.3837
ENSG00000111057.11	chr12	52948871	52952906	+	4036	KRT18	protein_coding	2052	197	3.37416
ENSG00000106823.13	chr9	92493554	92536655	-	43102	ECM2	protein_coding	30	2	3.36923
ENSG00000243319.7	chr13	102292327	102394519	-	102193	FGF14-IT1	lncRNA	30	2	3.36923
ENSG00000280239.1	chr19	4448810	4450836	+	2027	ENSG00000280239	TEC	30	2	3.36923
ENSG00000137463.5	chr4	139266165	139280225	-	14061	MGARP	protein_coding	214	20	3.35588
ENSG00000107796.13	chr10	88935074	88991339	-	56266	ACTA2	protein_coding	4282	426	3.32631
ENSG00000251567.5	chr4	136118675	136395471	-	276797	ENSG00000251567	lncRNA	29	2	3.32193
ENSG00000197872.11	chr2	16549459	16666331	-	116873	CYRIA	protein_coding	28	2	3.27302
ENSG00000148123.15	chr9	101028727	101325135	+	296409	PLPPR1	protein_coding	28	2	3.27302
ENSG00000091428.18	chr2	172735274	173052893	+	317620	RAPGEF4	protein_coding	47	4	3.26303
ENSG00000235706.9	chr14	95157645	95181475	+	23831	DICER1-AS1	lncRNA	56	5	3.24793
ENSG00000284310.1	chr8	144394149	144394230	-	82	MIR939	miRNA	46	4	3.23266
ENSG00000168843.14	chr4	161383897	162164004	-	780108	FSTL5	protein_coding	27	2	3.22239
ENSG00000290323.1	chrY	7694707	7810305	-	115599	ENSG00000290323	lncRNA	27	2	3.22239
ENSG00000127241.18	chr3	187217282	187291980	-	74699	MASP1	protein_coding	296	31	3.21432
ENSG00000261065.1	chr1	204131062	204131966	+	905	ENSG00000261065	lncRNA	54	5	3.1964
ENSG00000184489.13	chr8	141391995	141432454	+	40460	PTP4A3	protein_coding	54	5	3.1964
ENSG00000120937.9	chr1	11857464	11858945	-	1482	NPPB	protein_coding	325	35	3.1788
ENSG00000148926.10	chr11	10305073	10307397	+	2325	ADM	protein_coding	2702	299	3.17153
ENSG00000186891.14	chr1	1203508	1206592	-	3085	TNFRSF18	protein_coding	26	2	3.16993
ENSG00000203797.12	chr6	110391771	110415575	-	23805	DDO	protein_coding	26	2	3.16993
ENSG00000111305.19	chr12	13083532	13103683	-	20152	GSG1	protein_coding	35	3	3.16993
ENSG00000204183.3	chr20	35433029	35435450	+	2422	GDF5-AS1	lncRNA	115	12	3.15754
ENSG00000159403.18	chr12	7080214	7092540	-	12327	C1R	protein_coding	2831	321	3.13669
ENSG00000164236.12	chr5	10564070	10657816	+	93747	ANKRD33B	protein_coding	34	3	3.12928
ENSG00000241644.2	chr7	30697985	30757602	+	59618	INMT	protein_coding	60	6	3.12338
ENSG00000276830.1	chr1	12578957	12579023	-	67	MIR6730	miRNA	51	5	3.11548
ENSG00000163794.6	chr2	27307400	27308445	-	1046	UCN	protein_coding	25	2	3.11548
ENSG00000251095.8	chr4	89410960	89726752	+	315793	ENSG00000251095	lncRNA	59	6	3.09954
ENSG00000196482.18	chr1	216503246	217137755	-	634510	ESRRG	protein_coding	33	3	3.08746
ENSG00000248367.2	chr5	180292178	180295256	+	3079	ENSG00000248367	lncRNA	58	6	3.07529
ENSG00000215089.3	chrX	92459670	92460952	+	1283	KRT18P11	processed_pseudogene	117	13	3.07529
ENSG00000259970.1	chr3	49684480	49684983	-	504	ENSG00000259970	lncRNA	41	4	3.07039
ENSG00000214533.3	chr2	65666695	65667737	+	1043	KRT18P33	processed_pseudogene	24	2	3.05889
ENSG00000242366.4	chr2	233617633	233773300	+	155668	UGT1A8	protein_coding	24	2	3.05889
ENSG00000201754.1	chr6	31837076	31837142	+	67	SNORD52	snoRNA	24	2	3.05889
ENSG00000188869.13	chr15	81331088	81374213	-	43126	TMC3	protein_coding	24	2	3.05889
ENSG00000267313.7	chr18	41465783	41632185	-	166403	KC6	lncRNA	24	2	3.05889
ENSG00000162526.7	chr1	32351521	32364312	+	12792	TSSK3	protein_coding	57	6	3.05063
ENSG00000259603.1	chr5	3596211	3600188	-	3978	ENSG00000259603	lncRNA	57	6	3.05063
ENSG00000227579.6	chr1	177392667	177920152	-	527486	ENSG00000227579	lncRNA	32	3	3.04439
ENSG00000272369.1	chr12	46537502	46652550	+	115049	ENSG00000272369	lncRNA	32	3	3.04439
ENSG00000259437.1	chr15	66919811	66931755	+	11945	ENSG00000259437	lncRNA	32	3	3.04439
ENSG00000138134.12	chr10	88879734	88975153	+	95420	STAMBPL1	protein_coding	4355	529	3.03894
ENSG00000204965.9	chr5	140821604	141012347	+	190744	PCDHA5	protein_coding	40	4	3.03562
ENSG00000081842.18	chr5	140827958	141012347	+	184390	PCDHA6	protein_coding	40	4	3.03562
ENSG00000204963.6	chr5	140834248	141012347	+	178100	PCDHA7	protein_coding	40	4	3.03562
ENSG00000245812.5	chr5	159100483	159117478	+	16996	LINC02202	lncRNA	40	4	3.03562
ENSG00000149201.10	chr11	86374736	86423109	+	48374	CCDC81	protein_coding	40	4	3.03562
ENSG00000158683.10	chr7	47740202	47948466	-	208265	PKD1L1	protein_coding	48	5	3.02975
ENSG00000176928.7	chr5	75025346	75052558	-	27213	GCNT4	protein_coding	105	12	3.02748
ENSG00000155367.16	chr1	112709994	112715332	-	5339	PPM1J	protein_coding	31	3	3
ENSG00000174059.17	chr1	207880972	207911402	-	30431	CD34	protein_coding	31	3	3
ENSG00000251580.3	chr4	6648695	6673965	-	25271	LINC02482	lncRNA	31	3	3
ENSG00000254044.5	chr4	97334635	97633823	-	299189	ENSG00000254044	lncRNA	23	2	3
ENSG00000248288.1	chr5	65209921	65210948	+	1028	ENSG00000248288	processed_pseudogene	23	2	3
ENSG00000139209.16	chr12	46764761	46832408	-	67648	SLC38A4	protein_coding	23	2	3
ENSG00000164112.14	chr4	121758881	121765427	-	6547	SMIM43	protein_coding	54	6	2.974
ENSG00000289606.1	chr2	55235605	55236047	-	443	ENSG00000289606	lncRNA	30	3	2.9542
ENSG00000284047.1	chr7	2257515	2257577	-	63	MIR6836	miRNA	30	3	2.9542
ENSG00000197520.11	chr1	222737202	222751004	+	13803	FAM177B	protein_coding	53	6	2.94753
ENSG00000242515.6	chr2	233636448	233773300	+	136853	UGT1A10	protein_coding	22	2	2.9386
ENSG00000284956.1	chr8	23084403	23115536	+	31134	ENSG00000284956	protein_coding	37	4	2.926
ENSG00000253741.4	chr8	142701857	142727056	-	25200	LNCOC1	lncRNA	120	15	2.91886
ENSG00000228666.1	chr6	28969130	28970460	-	1331	KRT18P1	processed_pseudogene	44	5	2.90689
ENSG00000205240.4	chr13	41431248	41432201	-	954	OR7E36P	unprocessed_pseudogene	29	3	2.90689
ENSG00000168453.16	chr8	22114419	22133384	-	18966	HR	protein_coding	58	7	2.88264
ENSG00000104290.11	chr8	28494205	28574267	+	80063	FZD3	protein_coding	21	2	2.87447
ENSG00000254275.6	chr8	128405269	128564679	-	159411	LINC00824	lncRNA	21	2	2.87447
ENSG00000235100.6	chr10	89651998	89701420	-	49423	ENSG00000235100	lncRNA	21	2	2.87447
ENSG00000185924.7	chr17	1934677	2025334	-	90658	RTN4RL1	protein_coding	21	2	2.87447
ENSG00000269420.5	chr19	48061371	48064945	+	3575	PLA2G4C-AS1	lncRNA	21	2	2.87447
ENSG00000286195.1	chr22	17521514	17570078	-	48565	ENSG00000286195	lncRNA	21	2	2.87447
ENSG00000119280.17	chr1	230837119	230869589	-	32471	C1orf198	protein_coding	1028	141	2.85728
ENSG00000259343.9	chr15	81324338	81518200	+	193863	TMC3-AS1	lncRNA	64	8	2.85244
ENSG00000251260.2	chr4	84796614	84810403	+	13790	WDFY3-AS1	lncRNA	35	4	2.848
ENSG00000172955.17	chr4	99202638	99219537	-	16900	ADH6	protein_coding	35	4	2.848
ENSG00000117791.16	chr1	220748225	220784815	+	36591	MTARC2	protein_coding	42	5	2.8413
ENSG00000260814.2	chr15	41770756	41772732	-	1977	ENSG00000260814	lncRNA	42	5	2.8413
ENSG00000234810.4	chr1	55329288	56070513	+	741226	ENSG00000234810	lncRNA	49	6	2.8365
ENSG00000224594.2	chr8	48384590	48385049	+	460	RPL29P19	processed_pseudogene	49	6	2.8365
ENSG00000139832.5	chr13	110523066	110561722	-	38657	RAB20	protein_coding	63	8	2.83007
ENSG00000256947.1	chr11	114210616	114356571	-	145956	ENSG00000256947	lncRNA	7834	1104	2.82589
ENSG00000232993.1	chr1	53069938	53085502	-	15565	ENSG00000232993	lncRNA	792	111	2.82382
ENSG00000166741.8	chr11	114257787	114313536	+	55750	NNMT	protein_coding	7779	1099	2.82227
ENSG00000174348.14	chr1	53062052	53085501	+	23450	PODN	protein_coding	805	113	2.82175
ENSG00000240801.1	chr11	2129121	2129964	-	844	ENSG00000240801	lncRNA	823	116	2.81614
ENSG00000189334.9	chr1	153614255	153616986	-	2732	S100A14	protein_coding	20	2	2.80735
ENSG00000227747.2	chr1	198949016	198949805	+	790	ENSG00000227747	processed_pseudogene	41	5	2.80735
ENSG00000284498.1	chr3	44861888	44861981	+	94	MIR564	miRNA	20	2	2.80735
ENSG00000250159.7	chr5	137809780	137889394	-	79615	PKD2L2-DT	lncRNA	20	2	2.80735
ENSG00000272223.1	chr6	43033897	43034405	-	509	ENSG00000272223	lncRNA	27	3	2.80735
ENSG00000173535.15	chr8	23102921	23117445	+	14525	TNFRSF10C	protein_coding	27	3	2.80735
ENSG00000287564.2	chr10	31033089	31143842	+	110754	ENSG00000287564	lncRNA	20	2	2.80735
ENSG00000250899.3	chr12	3041437	3044950	+	3514	ENSG00000250899	lncRNA	27	3	2.80735
ENSG00000258553.5	chr14	59969116	60091783	-	122668	PCNX4-DT	lncRNA	27	3	2.80735
ENSG00000268731.1	chr19	21381220	21381921	-	702	ENSG00000268731	processed_pseudogene	20	2	2.80735
ENSG00000186056.11	chr1	30718504	30726827	+	8324	MATN1-AS1	lncRNA	54	7	2.78136
ENSG00000134184.13	chr1	109687814	109709039	+	21226	GSTM1	protein_coding	164	23	2.78136
ENSG00000139269.3	chr12	57452323	57459280	+	6958	INHBE	protein_coding	136	19	2.7761
ENSG00000255408.4	chr5	140801028	141012347	+	211320	PCDHA3	protein_coding	40	5	2.77259
ENSG00000204967.12	chr5	140806929	141012347	+	205419	PCDHA4	protein_coding	40	5	2.77259
ENSG00000138829.14	chr5	128257909	128659185	-	401277	FBN2	protein_coding	33	4	2.76553
ENSG00000274927.1	chr1	143461221	143498767	-	37547	KMT2CP3	unprocessed_pseudogene	26	3	2.75489
ENSG00000175267.15	chr16	22092538	22156964	+	64427	VWA3A	protein_coding	26	3	2.75489
ENSG00000170293.9	chr3	32238679	32370321	+	131643	CMTM8	protein_coding	73	10	2.75002
ENSG00000225643.1	chr1	25581478	25590356	+	8879	ENSG00000225643	lncRNA	19	2	2.73697
ENSG00000224209.8	chr1	63159083	63317274	-	158192	LINC00466	lncRNA	19	2	2.73697
ENSG00000214100.11	chr2	129923558	129925788	-	2231	PLAC9P1	transcribed_unprocessed_pseudogene	39	5	2.73697
ENSG00000138378.19	chr2	191029576	191151596	-	122021	STAT4	protein_coding	19	2	2.73697
ENSG00000241119.2	chr2	233671898	233773300	+	101403	UGT1A9	protein_coding	19	2	2.73697
ENSG00000244122.3	chr2	233681901	233773300	+	91400	UGT1A7	protein_coding	19	2	2.73697
ENSG00000167165.19	chr2	233691607	233773300	+	81694	UGT1A6	protein_coding	19	2	2.73697
ENSG00000055957.11	chr3	52777595	52792068	+	14474	ITIH1	protein_coding	19	2	2.73697
ENSG00000146411.6	chr6	133987581	134052624	-	65044	SLC2A12	protein_coding	59	8	2.73697
ENSG00000198963.11	chr9	74497335	74693177	+	195843	RORB	protein_coding	19	2	2.73697
ENSG00000214417.4	chr9	97698922	97700734	+	1813	KRT18P13	processed_pseudogene	39	5	2.73697
ENSG00000260806.1	chr14	96500810	96502321	-	1512	PAPOLA-DT	lncRNA	19	2	2.73697
ENSG00000260573.4	chr16	50407184	50546347	+	139164	ENSG00000260573	lncRNA	19	2	2.73697
ENSG00000263311.1	chr16	72004239	72004803	-	565	ENSG00000263311	unprocessed_pseudogene	19	2	2.73697
ENSG00000105048.18	chr19	55132698	55149206	-	16509	TNNT1	protein_coding	19	2	2.73697
ENSG00000223546.9	chrX	102769158	102885406	+	116249	LINC00630	lncRNA	19	2	2.73697
ENSG00000106484.16	chr7	130486171	130506465	+	20295	MEST	protein_coding	1129	169	2.73272
ENSG00000225762.1	chr1	47380928	47408477	-	27550	LINC01389	lncRNA	32	4	2.72247
ENSG00000173567.16	chr2	26308173	26346817	-	38645	ADGRF3	protein_coding	32	4	2.72247
ENSG00000261115.7	chr7	141074064	141480380	+	406317	TMEM178B	protein_coding	32	4	2.72247
ENSG00000174640.15	chr3	133932701	134052184	-	119484	SLCO2A1	protein_coding	58	8	2.71272
ENSG00000215386.15	chr21	15928296	16646364	+	718069	MIR99AHG	lncRNA	58	8	2.71272
ENSG00000241369.6	chr3	163109152	163361563	-	252412	LINC01192	lncRNA	25	3	2.70044
ENSG00000236744.2	chr10	55247755	55597233	-	349479	ENSG00000236744	lncRNA	25	3	2.70044
ENSG00000225783.9	chr22	26646411	26676475	+	30065	MIAT	lncRNA	25	3	2.70044
ENSG00000135914.6	chr2	231108230	231125042	-	16813	HTR2B	protein_coding	57	8	2.68806
ENSG00000125650.5	chr19	6375148	6379058	-	3911	PSPN	protein_coding	57	8	2.68806
ENSG00000266964.6	chr19	35138824	35143109	+	4286	FXYD1	protein_coding	76	11	2.68182
ENSG00000278266.1	chr12	127147149	127150081	+	2933	ENSG00000278266	lncRNA	31	4	2.67807
ENSG00000162878.13	chr2	42048021	42058517	+	10497	PKDCC	protein_coding	1202	187	2.67783
ENSG00000141052.18	chr17	12665890	12768949	+	103060	MYOCD	protein_coding	69	10	2.66985
ENSG00000105855.10	chr7	20330702	20415754	+	85053	ITGB8	protein_coding	215	33	2.66742
ENSG00000232325.4	chr7	70972	95683	-	24712	ENSG00000232325	lncRNA	37	5	2.66297
ENSG00000185100.11	chr14	104724229	104747325	+	23097	ADSS1	protein_coding	43	6	2.65208
ENSG00000244675.2	chr3	194496317	194501503	-	5187	ENSG00000244675	lncRNA	24	3	2.64386
ENSG00000185818.8	chr4	2059327	2069089	+	9763	NAT8L	protein_coding	24	3	2.64386
ENSG00000248491.6	chr4	127094410	127470569	-	376160	ENSG00000248491	lncRNA	24	3	2.64386
ENSG00000139304.16	chr12	80402178	80680273	+	278096	PTPRQ	protein_coding	74	11	2.64386
ENSG00000260246.1	chr1	109693117	109693742	-	626	ENSG00000260246	lncRNA	136	21	2.6386
ENSG00000090339.9	chr19	10271093	10286615	+	15523	ICAM1	protein_coding	391	62	2.63743
ENSG00000143847.16	chr1	203026491	203078740	+	52250	PPFIA4	protein_coding	79	12	2.62149
ENSG00000243056.2	chr5	140547662	140549576	+	1915	EIF4EBP3	protein_coding	212	34	2.60543
ENSG00000286655.1	chr1	184080657	184149652	-	68996	ENSG00000286655	lncRNA	41	6	2.58496
ENSG00000240137.8	chr3	150703486	150723005	+	19520	ERICH6-AS1	lncRNA	29	4	2.58496
ENSG00000289515.2	chr4	76305887	76306591	-	705	ENSG00000289515	lncRNA	65	10	2.58496
ENSG00000204962.6	chr5	140841187	141012347	+	171161	PCDHA8	protein_coding	29	4	2.58496
ENSG00000179698.14	chr8	144107726	144118328	+	10603	WDR97	protein_coding	29	4	2.58496
ENSG00000274697.1	chr12	111799834	111799905	+	72	MIR6761	miRNA	23	3	2.58496
ENSG00000287122.1	chr15	20301481	20331583	+	30103	ENSG00000287122	lncRNA	23	3	2.58496
ENSG00000164638.11	chr7	5274369	5306912	+	32544	SLC29A4	protein_coding	159	26	2.56704
ENSG00000221857.7	chr19	35138824	35151336	+	12513	ENSG00000221857	lncRNA	76	12	2.56635
ENSG00000231160.12	chr4	38602438	38664926	-	62489	KLF3-AS1	lncRNA	58	9	2.56071
ENSG00000152804.11	chr10	92689955	92695647	+	5693	HHEX	protein_coding	146	24	2.55582
ENSG00000225828.2	chr1	32361270	32364278	-	3009	FAM229A	protein_coding	40	6	2.5502
ENSG00000286695.1	chr3	170691997	170736061	-	44065	ENSG00000286695	lncRNA	40	6	2.5502
ENSG00000266549.1	chr18	26952201	26952558	-	358	ATP6V1E1P2	processed_pseudogene	40	6	2.5502
ENSG00000177989.14	chr22	50529710	50532506	-	2797	ODF3B	protein_coding	81	13	2.5502
ENSG00000225649.7	chr2	12780593	13007029	-	226437	ENSG00000225649	lncRNA	34	5	2.54432
ENSG00000145335.17	chr4	89700345	89838315	-	137971	SNCA	protein_coding	34	5	2.54432
ENSG00000173727.15	chr11	65455269	65455581	+	313	FAUP4	transcribed_unprocessed_pseudogene	34	5	2.54432
ENSG00000187556.8	chr19	13862063	13880757	+	18695	NANOS3	protein_coding	34	5	2.54432
ENSG00000244251.1	chr15	40480752	40481315	-	564	ENSG00000244251	processed_pseudogene	28	4	2.53605
ENSG00000170421.13	chr12	52897187	52949954	-	52768	KRT8	protein_coding	636	109	2.53379
ENSG00000228221.6	chr3	177441910	177767379	+	325470	LINC00578	lncRNA	51	8	2.53051
ENSG00000138792.10	chr4	110365733	110565285	+	199553	ENPEP	protein_coding	22	3	2.52356
ENSG00000203711.16	chr6	158869848	158919105	+	49258	LINC02901	lncRNA	22	3	2.52356
ENSG00000261305.2	chr7	150337483	150343346	+	5864	ENSG00000261305	lncRNA	45	7	2.52356
ENSG00000257771.6	chr12	49900311	49932764	+	32454	LINC02395	lncRNA	22	3	2.52356
ENSG00000288016.3	chr13	84086739	84448603	+	361865	ENSG00000288016	lncRNA	22	3	2.52356
ENSG00000265737.1	chr18	14816151	14825249	-	9099	ENSG00000265737	lncRNA	45	7	2.52356
ENSG00000154080.14	chr18	26906481	27185308	-	278828	CHST9	protein_coding	45	7	2.52356
ENSG00000135929.9	chr2	218781749	218815293	+	33545	CYP27A1	protein_coding	39	6	2.51457
ENSG00000215912.13	chr1	2636986	2801693	-	164708	TTC34	protein_coding	50	8	2.5025
ENSG00000116661.11	chr1	11637018	11655785	-	18768	FBXO2	protein_coding	33	5	2.5025
ENSG00000157150.5	chr3	12153068	12158912	-	5845	TIMP4	protein_coding	84	14	2.5025
ENSG00000277299.1	chr12	109948389	109949029	+	641	ENSG00000277299	lncRNA	33	5	2.5025
ENSG00000267475.3	chr19	32686918	32691764	-	4847	NUDT19-DT	lncRNA	44	7	2.49185
ENSG00000161921.17	chr17	4733533	4739928	-	6396	CXCL16	protein_coding	72	12	2.48938
ENSG00000269559.2	chr4	74156511	74158373	-	1863	ENSG00000269559	lncRNA	27	4	2.48543
ENSG00000164035.10	chr4	100395341	100880126	-	484786	EMCN	protein_coding	27	4	2.48543
ENSG00000204961.7	chr5	140847772	141012347	+	164576	PCDHA9	protein_coding	27	4	2.48543
ENSG00000250120.8	chr5	140855883	141012347	+	156465	PCDHA10	protein_coding	27	4	2.48543
ENSG00000155511.19	chr5	153489615	153813869	+	324255	GRIA1	protein_coding	27	4	2.48543
ENSG00000254285.3	chr8	61578220	61579668	+	1449	KRT8P3	processed_pseudogene	38	6	2.47805
ENSG00000166387.14	chr11	7513298	7657127	+	143830	PPFIBP2	protein_coding	77	13	2.47805
ENSG00000090554.13	chr19	49474207	49486231	+	12025	FLT3LG	protein_coding	166	29	2.47681
ENSG00000287200.1	chr12	57457596	57462818	-	5223	ENSG00000287200	lncRNA	60	10	2.47131
ENSG00000137193.14	chr6	37170152	37175428	+	5277	PIM1	protein_coding	237	42	2.46855
ENSG00000126803.10	chr14	64535905	64546173	+	10269	HSPA2	protein_coding	104	18	2.46632
ENSG00000106078.19	chr7	51016212	51316818	-	300607	COBL	protein_coding	21	3	2.45943
ENSG00000237437.1	chr9	32945996	32947222	+	1227	ASS1P12	processed_pseudogene	98	17	2.45943
ENSG00000226009.3	chr10	101818773	101828885	+	10113	KCNIP2-AS1	lncRNA	21	3	2.45943
ENSG00000167654.18	chr19	3879864	3928082	+	48219	ATCAY	protein_coding	21	3	2.45943
ENSG00000125851.10	chr20	17226107	17484578	+	258472	PCSK2	protein_coding	21	3	2.45943
ENSG00000272702.1	chr2	73113018	73115907	+	2890	ENSG00000272702	lncRNA	37	6	2.44057
ENSG00000236130.2	chr9	97699625	97853080	-	153456	PTCSC2	lncRNA	37	6	2.44057
ENSG00000157542.11	chr21	37607373	38121345	-	513973	KCNJ6	protein_coding	37	6	2.44057
ENSG00000211683.3	chr22	23630618	23638941	-	8324	ENSG00000211683	lncRNA	37	6	2.44057
ENSG00000167244.22	chr11	2129112	2158391	-	29280	IGF2	protein_coding	1072	197	2.43808
ENSG00000240207.7	chr3	158732263	158784070	+	51808	ENSG00000240207	lncRNA	53	9	2.43296
ENSG00000237875.1	chrX	41790192	41790250	-	59	ENSG00000237875	processed_pseudogene	42	7	2.42626
ENSG00000130988.13	chrX	47078355	47093314	+	14960	RGN	protein_coding	58	10	2.42321
ENSG00000287291.1	chr2	14705668	14992066	-	286399	ENSG00000287291	lncRNA	31	5	2.41504
ENSG00000279117.1	chr11	75260129	75262466	-	2338	ENSG00000279117	TEC	31	5	2.41504
ENSG00000265666.1	chr17	40340867	40343136	-	2270	RARA-AS1	lncRNA	111	20	2.41504
ENSG00000187650.4	chr19	5904872	5910853	+	5982	VMAC	protein_coding	63	11	2.41504
ENSG00000276185.1	chr7	87345305	87345486	+	182	ENSG00000276185	misc_RNA	126	23	2.40372
ENSG00000204539.4	chr6	31115087	31120446	-	5360	CDSN	protein_coding	36	6	2.4021
ENSG00000132000.14	chr19	13931187	13953392	-	22206	PODNL1	protein_coding	485	91	2.40125
ENSG00000279753.1	chr19	1038727	1039064	-	338	ENSG00000279753	TEC	1527	289	2.39752
ENSG00000189229.12	chr3	6490460	6736750	+	246291	ENSG00000189229	lncRNA	20	3	2.39232
ENSG00000248656.3	chr4	111516117	111739871	+	223755	ENSG00000248656	lncRNA	20	3	2.39232
ENSG00000233848.1	chr6	20756103	20800694	-	44592	ENSG00000233848	lncRNA	20	3	2.39232
ENSG00000182348.7	chr7	88759700	89338528	+	578829	ZNF804B	protein_coding	20	3	2.39232
ENSG00000230453.11	chr9	33524251	33608848	+	84598	ANKRD18B	protein_coding	20	3	2.39232
ENSG00000130303.14	chr19	17402939	17405630	-	2692	BST2	protein_coding	41	7	2.39232
ENSG00000107738.20	chr10	71747556	71773520	-	25965	VSIR	protein_coding	634	120	2.39175
ENSG00000234546.5	chr1	9182004	9196284	+	14281	LNCTAM34A	lncRNA	67	12	2.38702
ENSG00000110446.12	chr11	60937060	60952653	-	15594	SLC15A3	protein_coding	208	39	2.38543
ENSG00000233063.2	chrX	75884546	75885136	+	591	SAR1AP4	processed_pseudogene	46	8	2.38466
ENSG00000280186.1	chr1	108200413	108202743	+	2331	ENSG00000280186	TEC	25	4	2.37851
ENSG00000244414.8	chr1	196819731	196837159	+	17429	CFHR1	protein_coding	103	19	2.37851
ENSG00000254429.1	chr11	75260127	75261025	+	899	ENSG00000254429	lncRNA	25	4	2.37851
ENSG00000273507.7	chr13	39053019	39223238	+	170220	ENSG00000273507	lncRNA	25	4	2.37851
ENSG00000103175.11	chr16	84294846	84329844	+	34999	WFDC1	protein_coding	25	4	2.37851
ENSG00000187823.4	chrX	112083016	112457514	+	374499	RTL4	protein_coding	25	4	2.37851
ENSG00000247095.5	chr11	565657	568457	-	2801	MIR210HG	lncRNA	264	50	2.37742
ENSG00000125730.18	chr19	6677704	6730562	-	52859	C3	protein_coding	553	106	2.37228
ENSG00000162687.19	chr1	196225779	196609225	-	383447	KCNT2	protein_coding	30	5	2.36923
ENSG00000288829.1	chr6	170534544	170535017	-	474	ENSG00000288829	lncRNA	30	5	2.36923
ENSG00000229222.1	chr20	49956745	49958032	+	1288	KRT18P4	processed_pseudogene	30	5	2.36923
ENSG00000203804.5	chr1	150560202	150562115	-	1914	ADAMTSL4-AS1	lncRNA	230	44	2.3599
ENSG00000212864.4	chr9	137220247	137222240	-	1994	RNF208	protein_coding	86	16	2.35548
ENSG00000279622.2	chr16	84917377	84924808	-	7432	ENSG00000279622	lncRNA	137	26	2.35364
ENSG00000118849.10	chr3	158696892	158732489	-	35598	RARRES1	protein_coding	193	37	2.35199
ENSG00000173156.7	chr11	67056847	67072017	+	15171	RHOD	protein_coding	259	50	2.34994
ENSG00000271134.1	chr2	60682873	60683244	-	372	IFITM3P9	processed_pseudogene	223	43	2.34792
ENSG00000104518.11	chr8	143553207	143563062	+	9856	GSDMD	protein_coding	950	186	2.34641
ENSG00000108771.13	chr17	42101404	42112714	-	11311	DHX58	protein_coding	151	29	2.34104
ENSG00000290696.1	chr22	24251828	24265525	+	13698	POM121L9P	lncRNA	85	16	2.3388
ENSG00000128284.20	chr22	36140329	36166177	-	25849	APOL3	protein_coding	85	16	2.3388
ENSG00000186715.12	chr1	16757232	16764480	-	7249	MST1L	transcribed_unprocessed_pseudogene	39	7	2.32193
ENSG00000158246.8	chr1	27005020	27012850	-	7831	TENT5B	protein_coding	19	3	2.32193
ENSG00000224445.3	chr1	99472332	99600995	-	128664	LINC01708	lncRNA	19	3	2.32193
ENSG00000115138.11	chr2	25160853	25168903	-	8051	POMC	protein_coding	24	4	2.32193
ENSG00000224875.2	chr2	42143238	42170301	-	27064	EML4-AS1	lncRNA	19	3	2.32193
ENSG00000144031.12	chr2	70978380	70985499	+	7120	ANKRD53	protein_coding	24	4	2.32193
ENSG00000178662.16	chr2	165469647	165689407	+	219761	CSRNP3	protein_coding	19	3	2.32193
ENSG00000146021.15	chr5	137617500	137736089	-	118590	KLHL3	protein_coding	24	4	2.32193
ENSG00000248993.1	chr6	32937364	32953122	-	15759	ENSG00000248993	protein_coding	44	8	2.32193
ENSG00000257607.1	chr7	1055360	1059261	-	3902	ENSG00000257607	lncRNA	19	3	2.32193
ENSG00000280064.1	chr8	37858949	37861333	+	2385	ENSG00000280064	TEC	64	12	2.32193
ENSG00000235832.2	chr9	64486164	64487069	-	906	CNN2P3	processed_pseudogene	19	3	2.32193
ENSG00000166317.12	chr10	73644881	73663803	-	18923	SYNPO2L	protein_coding	19	3	2.32193
ENSG00000107518.18	chr10	115093365	115948999	+	855635	ATRNL1	protein_coding	39	7	2.32193
ENSG00000256752.1	chr11	93998643	93999218	-	576	HPRT1P3	processed_pseudogene	29	5	2.32193
ENSG00000131951.12	chr14	59919713	60066817	+	147105	LRRC9	protein_coding	19	3	2.32193
ENSG00000169181.13	chr16	27787528	28063714	-	276187	GSG1L	protein_coding	34	6	2.32193
ENSG00000266368.1	chr17	11953889	11977594	-	23706	ENSG00000266368	lncRNA	29	5	2.32193
ENSG00000064547.14	chr19	19623655	19628930	-	5276	LPAR2	protein_coding	39	7	2.32193
ENSG00000286311.1	chr20	32485149	32487019	+	1871	ENSG00000286311	lncRNA	19	3	2.32193
ENSG00000101162.4	chr20	59019429	59026654	+	7226	TUBB1	protein_coding	19	3	2.32193
ENSG00000291240.1	chr22	21008247	21032572	-	24326	ENSG00000291240	protein_coding	153	30	2.31259
ENSG00000153283.13	chr3	111292719	111665750	+	373032	CD96	protein_coding	63	12	2.29956
ENSG00000085563.15	chr7	87503017	87713323	-	210307	ABCB1	protein_coding	58	11	2.29768
ENSG00000262370.7	chr16	3076911	3087112	-	10202	ENSG00000262370	lncRNA	58	11	2.29768
ENSG00000259345.7	chr15	38865322	39427195	-	561874	ENSG00000259345	lncRNA	53	10	2.29546
ENSG00000007255.10	chr19	45162928	45178237	-	15310	TRAPPC6A	protein_coding	210	42	2.29483
ENSG00000273189.1	chr19	49474586	49487637	+	13052	ENSG00000273189	lncRNA	185	37	2.29123
ENSG00000103145.11	chr16	3022625	3024286	-	1662	HCFC1R1	protein_coding	1090	222	2.29054
ENSG00000089847.13	chr19	4182689	4224814	+	42126	ANKRD24	protein_coding	43	8	2.28951
ENSG00000277855.1	chr3	71581721	71628558	+	46838	ENSG00000277855	lncRNA	38	7	2.2854
ENSG00000225918.1	chr7	145039999	145040941	-	943	RPL7P59	processed_pseudogene	38	7	2.2854
ENSG00000126217.22	chr13	112894378	113099742	+	205365	MCF2L	protein_coding	38	7	2.2854
ENSG00000290958.1	chr22	23638492	23640762	-	2271	ENSG00000290958	lncRNA	38	7	2.2854
ENSG00000107736.22	chr10	71396920	71815947	+	419028	CDH23	protein_coding	668	137	2.27734
ENSG00000242611.2	chr7	77038	81178	+	4141	ENSG00000242611	lncRNA	28	5	2.27302
ENSG00000289007.2	chrX	2566024	2609207	-	43184	ENSG00000289007	lncRNA	28	5	2.27302
ENSG00000215914.4	chr1	1699942	1701782	+	1841	MMP23A	unprocessed_pseudogene	139	28	2.2713
ENSG00000117009.12	chr1	241532134	241595642	+	63509	KMO	protein_coding	105	21	2.26849
ENSG00000269918.1	chr8	11104691	11106704	-	2014	ENSG00000269918	lncRNA	23	4	2.26303
ENSG00000010610.10	chr12	6786858	6820799	+	33942	CD4	protein_coding	23	4	2.26303
ENSG00000143845.15	chr1	204131062	204152044	-	20983	ETNK2	protein_coding	66	13	2.25873
ENSG00000250604.2	chr4	158199105	158228668	-	29564	ENSG00000250604	lncRNA	42	8	2.25634
ENSG00000289201.1	chr4	24457352	24472951	-	15600	ENSG00000289201	lncRNA	18	3	2.24793
ENSG00000251664.5	chr5	140875302	141012347	+	137046	PCDHA12	protein_coding	18	3	2.24793
ENSG00000239389.8	chr5	140882124	141012347	+	130224	PCDHA13	protein_coding	18	3	2.24793
ENSG00000279204.1	chr5	159106380	159108617	+	2238	ENSG00000279204	TEC	18	3	2.24793
ENSG00000233448.2	chr7	77039944	77043776	+	3833	PMS2P9	transcribed_unprocessed_pseudogene	18	3	2.24793
ENSG00000179058.8	chr9	129612225	129621101	-	8877	C9orf50	protein_coding	18	3	2.24793
ENSG00000273587.1	chr16	1965184	1965310	+	127	SNORA78	snoRNA	18	3	2.24793
ENSG00000227663.1	chr20	2075555	2075822	+	268	RPL7P2	processed_pseudogene	18	3	2.24793
ENSG00000230133.2	chr20	24063255	24226013	+	162759	LINC01721	lncRNA	18	3	2.24793
ENSG00000228372.8	chrX	135059685	135123952	+	64268	SMIM10L2B-AS1	lncRNA	18	3	2.24793
ENSG00000132874.15	chr18	45212995	45683688	+	470694	SLC14A2	protein_coding	51	10	2.24101
ENSG00000186487.21	chr2	1789113	2331664	-	542552	MYT1L	protein_coding	32	6	2.23704
ENSG00000025423.11	chr12	56752161	56787790	+	35630	HSD17B6	protein_coding	32	6	2.23704
ENSG00000276926.1	chr19	41869627	41869698	+	72	MIR6797	miRNA	428	90	2.23704
ENSG00000232665.2	chrX	104647216	104647999	-	784	PHB1P10	processed_pseudogene	32	6	2.23704
ENSG00000225693.1	chr9	33019682	33020165	-	484	LAGE3P1	processed_pseudogene	88	18	2.22781
ENSG00000170075.10	chr1	202122886	202133592	+	10707	GPR37L1	protein_coding	27	5	2.22239
ENSG00000260025.2	chr2	36354744	36355471	-	728	CRIM1-DT	lncRNA	83	17	2.22239
ENSG00000108576.10	chr17	30194319	30236002	-	41684	SLC6A4	protein_coding	41	8	2.22239
ENSG00000187244.12	chr19	44809071	44821421	+	12351	BCAM	protein_coding	345	74	2.20581
ENSG00000118707.11	chr20	36573488	36593950	+	20463	TGIF2	protein_coding	105	22	2.20436
ENSG00000115896.16	chr2	197804593	198572581	+	767989	PLCL1	protein_coding	45	9	2.20163
ENSG00000273113.1	chr2	241581922	241582726	+	805	ENSG00000273113	lncRNA	22	4	2.20163
ENSG00000261632.1	chr15	71972206	72040265	+	68060	ENSG00000261632	lncRNA	22	4	2.20163
ENSG00000198106.8	chr16	29291220	29372110	+	80891	ENSG00000198106	lncRNA	22	4	2.20163
ENSG00000147234.11	chrX	107449652	107605255	+	155604	FRMPD3	protein_coding	22	4	2.20163
ENSG00000234353.3	chr22	23638678	23640425	-	1748	ENSG00000234353	transcribed_unprocessed_pseudogene	31	6	2.19265
ENSG00000257316.1	chr12	32985838	32987070	+	1233	ASS1P14	processed_pseudogene	40	8	2.18763
ENSG00000267174.7	chr19	11295715	11324441	-	28727	ENSG00000267174	lncRNA	40	8	2.18763
ENSG00000165092.13	chr9	72900671	73080442	-	179772	ALDH1A1	protein_coding	58	12	2.1822
ENSG00000248144.6	chr4	99336497	99352746	-	16250	ADH1C	protein_coding	35	7	2.16993
ENSG00000180447.7	chr9	86944362	86947506	-	3145	GAS1	protein_coding	62	13	2.16993
ENSG00000236811.1	chr20	13392677	13393674	+	998	GAPDHP2	processed_pseudogene	35	7	2.16993
ENSG00000246430.9	chr8	56494309	56559823	-	65515	LINC00968	lncRNA	66	14	2.1592
ENSG00000103196.12	chr16	84819985	84920768	+	100784	CRISPLD2	protein_coding	240	53	2.158
ENSG00000196136.18	chr14	94612384	94624055	+	11672	SERPINA3	protein_coding	106	23	2.1565
ENSG00000080224.18	chr3	96814581	97761532	+	946952	EPHA6	protein_coding	48	10	2.15528
ENSG00000105792.19	chr7	90245174	90311063	+	65890	CFAP69	protein_coding	48	10	2.15528
ENSG00000180777.15	chr18	14728272	14854667	+	126396	ANKRD30B	protein_coding	48	10	2.15528
ENSG00000181072.12	chr7	136868652	137020255	+	151604	CHRM2	protein_coding	119	26	2.152
ENSG00000136014.12	chr12	95516560	95551476	-	34917	USP44	protein_coding	39	8	2.152
ENSG00000103056.12	chr16	68358327	68448508	-	90182	SMPD3	protein_coding	39	8	2.152
ENSG00000288649.2	chr20	33666943	33668525	+	1583	ACTL10	protein_coding	79	17	2.152
ENSG00000104883.8	chr19	7476875	7497449	-	20575	PEX11G	protein_coding	101	22	2.14886
ENSG00000124749.17	chr6	56056590	56394094	-	337505	COL21A1	protein_coding	30	6	2.14684
ENSG00000188747.9	chr9	137423350	137434406	+	11057	NOXA1	protein_coding	30	6	2.14684
ENSG00000273008.1	chr10	43136824	43138334	-	1511	CSGALNACT2-DT	lncRNA	30	6	2.14684
ENSG00000248257.8	chr19	42844357	42855619	-	11263	PSG10P	transcribed_unprocessed_pseudogene	61	13	2.14684
ENSG00000134594.5	chrX	130171962	130184870	+	12909	RAB33A	protein_coding	61	13	2.14684
ENSG00000176046.9	chr16	28532708	28539008	-	6301	NUPR1	protein_coding	4951	1120	2.14323
ENSG00000225886.3	chr1	27669468	27703063	+	33596	ENSG00000225886	lncRNA	43	9	2.1375
ENSG00000228560.1	chr1	159346166	159469068	-	122903	ENSG00000228560	lncRNA	21	4	2.1375
ENSG00000232046.7	chr2	66574030	66731223	+	157194	LINC01798	lncRNA	21	4	2.1375
ENSG00000250927.1	chr4	28823244	28824211	-	968	MESTP3	processed_pseudogene	21	4	2.1375
ENSG00000172403.11	chr4	118850688	119061247	+	210560	SYNPO2	protein_coding	109	24	2.1375
ENSG00000288785.1	chr4	139177456	139245432	+	67977	ENSG00000288785	lncRNA	21	4	2.1375
ENSG00000204540.11	chr6	31114750	31140092	+	25343	PSORS1C1	protein_coding	43	9	2.1375
ENSG00000153291.16	chr6	46652915	46678190	+	25276	SLC25A27	protein_coding	21	4	2.1375
ENSG00000221947.8	chr8	70669339	70790371	+	121033	XKR9	protein_coding	21	4	2.1375
ENSG00000167889.13	chr17	76868404	76950393	+	81990	MGAT5B	protein_coding	21	4	2.1375
ENSG00000141524.19	chr17	78107397	78132407	-	25011	TMC6	protein_coding	21	4	2.1375
ENSG00000236189.2	chrX	111624210	111624726	-	517	RPL18AP15	processed_pseudogene	21	4	2.1375
ENSG00000149451.19	chr20	3667965	3682246	-	14282	ADAM33	protein_coding	332	75	2.13145
ENSG00000167693.17	chr17	799310	979776	-	180467	NXN	protein_coding	997	227	2.13001
ENSG00000169247.14	chr5	148923639	149063163	-	139525	SH3TC2	protein_coding	169	38	2.12399
ENSG00000173531.16	chr3	49683947	49689501	-	5555	MST1	protein_coding	99	22	2.12029
ENSG00000006062.18	chr17	45263119	45317029	-	53911	MAP3K14	protein_coding	238	54	2.11951
ENSG00000132182.13	chr3	13316235	13420322	-	104088	NUP210	protein_coding	25	5	2.11548
ENSG00000146281.6	chr6	89146055	89165565	+	19511	PM20D2	protein_coding	25	5	2.11548
ENSG00000185482.8	chr12	57243453	57251188	-	7736	STAC3	protein_coding	38	8	2.11548
ENSG00000257060.8	chr15	93230034	93569483	+	339450	ENSG00000257060	lncRNA	25	5	2.11548
ENSG00000226180.3	chr16	87693537	87696147	-	2611	ENSG00000226180	lncRNA	25	5	2.11548
ENSG00000265489.1	chr17	12760140	12790242	-	30103	ARHGAP44-AS1	lncRNA	51	11	2.11548
ENSG00000267152.1	chr19	37728586	37730643	-	2058	ENSG00000267152	lncRNA	25	5	2.11548
ENSG00000287496.1	chr19	37728596	37730733	+	2138	ENSG00000287496	lncRNA	25	5	2.11548
ENSG00000224713.4	chr12	57612118	57619638	-	7521	ENSG00000224713	lncRNA	453	104	2.1123
ENSG00000176485.13	chr11	63573195	63616883	-	43689	PLAAT3	protein_coding	383	88	2.10923
ENSG00000126218.12	chr13	113122799	113149529	+	26731	F10	protein_coding	150	34	2.10912
ENSG00000099957.17	chr22	21009808	21028013	+	18206	P2RX6	protein_coding	111	25	2.10692
ENSG00000130167.14	chr19	11296139	11326996	+	30858	TSPAN16	protein_coding	42	9	2.10434
ENSG00000197180.4	chrX	154424378	154428526	-	4149	ATP6AP1-DT	lncRNA	42	9	2.10434
ENSG00000248429.5	chr4	158170752	158202877	+	32126	GASK1B-AS1	lncRNA	72	16	2.10236
ENSG00000204650.14	chr17	45620328	45655156	+	34829	LINC02210	transcribed_unitary_pseudogene	72	16	2.10236
ENSG00000013297.12	chr3	170418868	170454733	+	35866	CLDN11	protein_coding	2946	686	2.10087
ENSG00000152154.11	chr2	39664982	39717963	+	52982	TMEM178A	protein_coding	29	6	2.09954
ENSG00000259863.1	chr2	109127327	109128930	-	1604	SH3RF3-AS1	lncRNA	59	13	2.09954
ENSG00000234793.1	chr2	241754793	241755740	-	948	ENSG00000234793	lncRNA	29	6	2.09954
ENSG00000229661.1	chrX	75201491	75201790	+	300	BUD31P2	processed_pseudogene	29	6	2.09954
ENSG00000273259.3	chr14	94592058	94624646	+	32589	ENSG00000273259	protein_coding	106	24	2.09761
ENSG00000200278.1	chr11	124636459	124636592	+	134	RNA5SP352	rRNA_pseudogene	46	10	2.09516
ENSG00000215464.4	chr22	24269346	24270134	-	789	ENSG00000215464	processed_pseudogene	131	30	2.0902
ENSG00000109063.15	chr17	10628526	10657309	-	28784	MYH3	protein_coding	50	11	2.08746
ENSG00000205560.13	chr22	50568861	50578465	-	9605	CPT1B	protein_coding	50	11	2.08746
ENSG00000215102.2	chrX	83748825	83749939	-	1115	TERF1P4	processed_pseudogene	33	7	2.08746
ENSG00000165912.16	chr11	47177522	47186443	-	8922	PACSIN3	protein_coding	415	97	2.08573
ENSG00000286190.2	chr17	5499427	5501006	-	1580	ENSG00000286190	protein_coding	2799	659	2.08489
ENSG00000185745.10	chr10	89392546	89406487	+	13942	IFIT1	protein_coding	71	16	2.08246
ENSG00000099994.11	chr22	24181487	24189106	+	7620	SUSD2	protein_coding	126	29	2.08179
ENSG00000250751.1	chr17	49708334	49720060	+	11727	ENSG00000250751	lncRNA	54	12	2.08092
ENSG00000181234.10	chr12	128267170	128707911	+	440742	TMEM132C	protein_coding	37	8	2.078
ENSG00000157601.15	chr21	41420020	41470071	+	50052	MX1	protein_coding	37	8	2.078
ENSG00000139220.17	chr12	81257975	81759553	-	501579	PPFIA2	protein_coding	58	13	2.07529
ENSG00000272146.6	chr3	57597531	57600927	+	3397	ARF4-AS1	lncRNA	20	4	2.07039
ENSG00000154269.15	chr6	131628442	131747418	+	118977	ENPP3	protein_coding	20	4	2.07039
ENSG00000253554.7	chr8	63687179	64369176	-	681998	LINC01414	lncRNA	41	9	2.07039
ENSG00000110900.16	chr12	30926428	30996602	+	70175	TSPAN11	protein_coding	20	4	2.07039
ENSG00000259346.2	chr15	65301922	65302311	+	390	ENSG00000259346	processed_pseudogene	41	9	2.07039
ENSG00000270112.5	chr18	46756487	46802449	+	45963	ST8SIA5-DT	lncRNA	20	4	2.07039
ENSG00000291235.1	chr19	42839368	42855718	-	16351	ENSG00000291235	lncRNA	66	15	2.06609
ENSG00000249413.2	chr4	65998846	66150012	+	151167	ENSG00000249413	lncRNA	225	53	2.06529
ENSG00000274265.5	chr1	149175748	149259987	+	84240	ENSG00000274265	lncRNA	45	10	2.06413
ENSG00000267278.6	chr17	45247916	45269824	+	21909	MAP3K14-AS1	lncRNA	212	50	2.06228
ENSG00000236562.4	chr4	66094142	66094526	+	385	IFITM3P1	processed_pseudogene	216	51	2.06111
ENSG00000248238.2	chr4	19172335	19456994	-	284660	LINC02438	lncRNA	24	5	2.05889
ENSG00000225308.2	chr7	21220213	21221428	-	1216	ASS1P11	processed_pseudogene	49	11	2.05889
ENSG00000277694.1	chr7	27099967	27100111	+	145	ENSG00000277694	misc_RNA	24	5	2.05889
ENSG00000180720.8	chr11	46383789	46391776	-	7988	CHRM4	protein_coding	24	5	2.05889
ENSG00000214198.8	chr12	103843749	103930211	-	86463	TTC41P	transcribed_unitary_pseudogene	24	5	2.05889
ENSG00000256092.4	chr12	123363868	123366113	+	2246	SBNO1-AS1	lncRNA	24	5	2.05889
ENSG00000271395.2	chr13	89402398	89818453	+	416056	LINC02336	lncRNA	24	5	2.05889
ENSG00000170848.16	chr19	42902086	42919563	-	17478	PSG6	protein_coding	53	12	2.05445
ENSG00000283842.1	chr19	49933064	49933137	+	74	MIR4751	miRNA	327	78	2.05377
ENSG00000158008.10	chr1	26019884	26036464	+	16581	EXTL1	protein_coding	28	6	2.05063
ENSG00000217791.4	chr5	53859166	53860401	+	1236	ASS1P9	processed_pseudogene	28	6	2.05063
ENSG00000243501.5	chr6	73209746	73263196	-	53451	ENSG00000243501	protein_coding	57	13	2.05063
ENSG00000260126.2	chr16	16499533	16664135	+	164603	ENSG00000260126	lncRNA	28	6	2.05063
ENSG00000180914.11	chr3	8750381	8769628	-	19248	OXTR	protein_coding	98	23	2.04439
ENSG00000289075.2	chr5	2756465	2758583	+	2119	ENSG00000289075	lncRNA	32	7	2.04439
ENSG00000259929.5	chr16	17933189	18151595	-	218407	ENSG00000259929	lncRNA	32	7	2.04439
ENSG00000289754.1	chr16	28537040	28620133	-	83094	ENSG00000289754	lncRNA	5206	1263	2.04246
ENSG00000170458.15	chr5	140631728	140633700	-	1973	CD14	protein_coding	36	8	2.03953
ENSG00000137672.13	chr11	101451564	101872562	-	420999	TRPC6	protein_coding	36	8	2.03953
ENSG00000281453.1	chr1	218442626	218443996	+	1371	TGFB2-OT1	lncRNA	77	18	2.03747
ENSG00000204970.10	chr5	140786136	141012347	+	226212	PCDHA1	protein_coding	40	9	2.03562
ENSG00000204969.7	chr5	140794852	141012347	+	217496	PCDHA2	protein_coding	40	9	2.03562
ENSG00000240771.8	chr12	57610180	57617245	+	7066	ARHGEF25	protein_coding	450	109	2.03562
ENSG00000108947.5	chr17	7705202	7711372	+	6171	EFNB3	protein_coding	40	9	2.03562
ENSG00000119138.5	chr9	70384604	70414657	-	30054	KLF9	protein_coding	376	91	2.03486
ENSG00000204257.15	chr6	32948613	32969094	-	20482	HLA-DMA	protein_coding	44	10	2.03242
ENSG00000276667.1	chr9	19895800	19895973	-	174	ENSG00000276667	unprocessed_pseudogene	48	11	2.02975
ENSG00000156804.7	chr8	123497889	123541206	-	43318	FBXO32	protein_coding	207	50	2.02801
ENSG00000114923.17	chr2	219627394	219641980	+	14587	SLC4A3	protein_coding	170	41	2.02554
ENSG00000165879.9	chr10	97319271	97321915	+	2645	FRAT1	protein_coding	56	13	2.02554
ENSG00000249669.12	chr5	149406689	149432835	+	26147	CARMN	lncRNA	121	29	2.02385
ENSG00000255343.1	chr8	143833270	143834063	-	794	ENSG00000255343	lncRNA	60	14	2.02385
ENSG00000164125.16	chr4	158124474	158173318	-	48845	GASK1B	protein_coding	442	108	2.02298
ENSG00000267745.1	chr17	35406684	35409768	-	3085	ENSG00000267745	lncRNA	68	16	2.02106
ENSG00000118257.17	chr2	205681990	205798133	+	116144	NRP2	protein_coding	96	23	2.01495
ENSG00000221852.5	chr17	41026026	41027208	-	1183	KRTAP1-5	protein_coding	233	57	2.01238
ENSG00000128394.17	chr22	39040604	39055972	+	15369	APOBEC3F	protein_coding	120	29	2.01197
ENSG00000185885.17	chr11	310041	315272	+	5232	IFITM1	protein_coding	594	147	2.00729
ENSG00000265168.1	chr17	28573117	28574243	+	1127	ENSG00000265168	lncRNA	356	88	2.00405
ENSG00000224459.2	chr1	15740048	15749896	-	9849	SLC25A34-AS1	lncRNA	23	5	2
ENSG00000290851.1	chr1	16754910	16770237	-	15328	ENSG00000290851	lncRNA	39	9	2
ENSG00000229447.2	chr1	31263245	31263681	-	437	ENSG00000229447	processed_pseudogene	19	4	2
ENSG00000229494.2	chr2	78088729	78127806	+	39078	ENSG00000229494	lncRNA	19	4	2
ENSG00000229759.1	chr3	48256350	48256938	-	589	MRPS18AP1	processed_pseudogene	43	10	2
ENSG00000229704.1	chr3	185245460	185246441	-	982	EIF2S2P2	processed_pseudogene	27	6	2
ENSG00000234779.1	chr9	16726814	16727524	+	711	BNC2-AS1	lncRNA	27	6	2
ENSG00000156049.7	chr9	77423079	77648322	-	225244	GNA14	protein_coding	27	6	2
ENSG00000226711.9	chr12	8180207	8216151	+	35945	FAM66C	lncRNA	23	5	2
ENSG00000018236.15	chr12	40692439	41072415	+	379977	CNTN1	protein_coding	27	6	2
ENSG00000179841.8	chr14	64465499	64474503	+	9005	AKAP5	protein_coding	19	4	2
ENSG00000276107.1	chr15	39586561	39587293	+	733	THBS1-IT1	lncRNA	27	6	2
ENSG00000166246.14	chr16	4734344	4749396	+	15053	DNAAF8	protein_coding	19	4	2
ENSG00000280416.1	chr16	66944660	66945096	-	437	ENSG00000280416	TEC	99	24	2
ENSG00000267592.1	chr17	35596904	35597128	-	225	ENSG00000267592	processed_pseudogene	19	4	2
ENSG00000088756.13	chr18	6729716	6915716	+	186001	ARHGAP28	protein_coding	23	5	2
ENSG00000187867.10	chr19	14053363	14062076	-	8714	PALM3	protein_coding	31	7	2
ENSG00000188227.14	chr19	37506939	37548762	+	41824	ZNF793	protein_coding	19	4	2
ENSG00000286288.2	chr20	1729038	1817765	-	88728	ENSG00000286288	lncRNA	47	11	2
ENSG00000171388.12	chrX	129645259	129654956	-	9698	APLN	protein_coding	39	9	2
ENSG00000161277.11	chr19	36034984	36054739	-	19756	THAP8	protein_coding	198	49	1.99277
ENSG00000236017.8	chrX	1401769	1414028	+	12260	ASMTL-AS1	lncRNA	524	131	1.99178
ENSG00000115041.14	chr2	95297327	95386077	+	88751	KCNIP3	protein_coding	130	32	1.98903
ENSG00000167617.3	chr19	54465026	54473296	-	8271	CDC42EP5	protein_coding	379	95	1.98489
ENSG00000255471.1	chr11	86892214	86925037	-	32824	PRSS23-AS1	lncRNA	82	20	1.98272
ENSG00000273870.1	chr6	35070871	35071049	-	179	ENSG00000273870	processed_pseudogene	295	74	1.98063
ENSG00000163013.12	chr2	73254682	73284478	-	29797	FBXO41	protein_coding	66	16	1.97863
ENSG00000137752.25	chr11	105025397	105035250	-	9854	CASP1	protein_coding	125	31	1.97728
ENSG00000250295.6	chr8	73297711	73356461	-	58751	RDH10-AS1	lncRNA	1021	259	1.97481
ENSG00000260018.2	chr16	84117030	84117571	+	542	MBTPS1-DT	lncRNA	54	13	1.974
ENSG00000139178.12	chr12	7089587	7109238	-	19652	C1RL	protein_coding	673	171	1.97034
ENSG00000124467.20	chr19	42752686	42765678	-	12993	PSG8	protein_coding	46	11	1.96963
ENSG00000073146.16	chr22	50089879	50161690	+	71812	MOV10L1	protein_coding	46	11	1.96963
ENSG00000138439.12	chr2	202634969	202769757	+	134789	FAM117B	protein_coding	42	10	1.96683
ENSG00000239317.1	chr5	146138771	146139008	+	238	RPL35AP17	processed_pseudogene	38	9	1.96347
ENSG00000219755.1	chr6	99575712	99576456	+	745	ENSG00000219755	processed_pseudogene	77	19	1.96347
ENSG00000259155.2	chr14	49677369	49677893	+	525	STK16P1	processed_pseudogene	38	9	1.96347
ENSG00000169862.21	chr5	10971836	11904446	-	932611	CTNND2	protein_coding	34	8	1.95936
ENSG00000247317.5	chr8	142981738	143018447	-	36710	LY6E-DT	lncRNA	69	17	1.95936
ENSG00000255501.3	chr11	105137714	105531697	-	393984	CARD18	protein_coding	34	8	1.95936
ENSG00000160886.13	chr8	142700111	142705127	+	5017	LY6K	protein_coding	166	42	1.95744
ENSG00000278487.1	chr5	43143362	43143514	-	153	ENSG00000278487	processed_pseudogene	30	7	1.9542
ENSG00000263874.2	chr17	38925168	38929384	+	4217	LINC00672	protein_coding	30	7	1.9542
ENSG00000130518.18	chr19	18257098	18274500	-	17403	IQCN	protein_coding	30	7	1.9542
ENSG00000228462.1	chr10	45073146	45073541	-	396	RPS19P7	processed_pseudogene	651	168	1.94785
ENSG00000231295.1	chr7	120746738	120752514	-	5777	ENSG00000231295	lncRNA	53	13	1.94753
ENSG00000198846.6	chr8	58805412	59119147	-	313736	TOX	protein_coding	26	6	1.94753
ENSG00000224020.3	chr9	124658412	124698635	+	40224	MIR181A2HG	lncRNA	26	6	1.94753
ENSG00000267576.1	chr19	11322156	11324195	+	2040	ENSG00000267576	lncRNA	26	6	1.94753
ENSG00000242615.1	chr19	12141806	12143322	-	1517	ENSG00000242615	transcribed_processed_pseudogene	53	13	1.94753
ENSG00000122035.7	chr13	27270830	27275192	+	4363	RASL11A	protein_coding	180	46	1.94526
ENSG00000184451.5	chr17	42678889	42683917	-	5029	CCR10	protein_coding	99	25	1.94342
ENSG00000285218.1	chr3	170418868	170860380	+	441513	ENSG00000285218	protein_coding	3807	991	1.94062
ENSG00000250268.3	chr4	9166297	9170270	-	3974	ALG1L14P	unprocessed_pseudogene	22	5	1.9386
ENSG00000243175.1	chr4	143424753	143426013	+	1261	RPSAP36	transcribed_processed_pseudogene	45	11	1.9386
ENSG00000228878.10	chr7	35751856	35800949	-	49094	SEPTIN7-DT	lncRNA	22	5	1.9386
ENSG00000184497.13	chr13	113759226	113816995	+	57770	TMEM255B	protein_coding	68	17	1.9386
ENSG00000271426.1	chr20	13073667	13074312	-	646	ENSG00000271426	processed_pseudogene	22	5	1.9386
ENSG00000223722.3	chr12	31754720	31755121	+	402	IFITM3P2	processed_pseudogene	432	112	1.93804
ENSG00000267698.2	chr19	36014493	36045972	+	31480	ENSG00000267698	lncRNA	995	259	1.93763
ENSG00000164093.18	chr4	110617423	110642123	-	24701	PITX2	protein_coding	194	50	1.9349
ENSG00000056558.11	chr9	120902393	120929173	-	26781	TRAF1	protein_coding	64	16	1.9349
ENSG00000105327.18	chr19	47220822	47232766	-	11945	BBC3	protein_coding	392	102	1.93188
ENSG00000173193.15	chr3	122680839	122730840	+	50002	PARP14	protein_coding	159	41	1.92961
ENSG00000291203.1	chr4	119454762	119552025	+	97264	ENSG00000291203	lncRNA	1351	354	1.9292
ENSG00000250974.4	chr5	6839460	7219291	+	379832	LINC02196	lncRNA	18	4	1.926
ENSG00000249158.7	chr5	140868183	141012347	+	144165	PCDHA11	protein_coding	18	4	1.926
ENSG00000279983.1	chr5	141223372	141245861	+	22490	ENSG00000279983	protein_coding	18	4	1.926
ENSG00000275765.6	chr5	151769783	151771508	-	1726	ENSG00000275765	lncRNA	18	4	1.926
ENSG00000105784.16	chr7	87627548	87832296	+	204749	RUNDC3B	protein_coding	37	9	1.926
ENSG00000228657.1	chr10	102572757	102573225	-	469	RPL23AP58	processed_pseudogene	18	4	1.926
ENSG00000130413.16	chr11	8391868	8594289	-	202422	STK33	protein_coding	18	4	1.926
ENSG00000157368.12	chr16	70579895	70660682	+	80788	IL34	protein_coding	18	4	1.926
ENSG00000149654.11	chr20	46173739	46308498	-	134760	CDH22	protein_coding	18	4	1.926
ENSG00000214093.3	chr22	31559483	31559939	+	457	ENSG00000214093	processed_pseudogene	37	9	1.926
ENSG00000214380.4	chr3	109915976	109916940	-	965	NFYBP1	processed_pseudogene	52	13	1.92057
ENSG00000140511.12	chr15	88877294	88895597	-	18304	HAPLN3	protein_coding	506	133	1.91975
ENSG00000075884.14	chr2	143091362	143768352	+	676991	ARHGAP15	protein_coding	33	8	1.91754
ENSG00000249064.1	chr4	40020240	40021517	+	1278	KRT18P25	processed_pseudogene	33	8	1.91754
ENSG00000288924.1	chr9	129891881	129893638	-	1758	ENSG00000288924	lncRNA	33	8	1.91754
ENSG00000223953.6	chr11	119338942	119340940	-	1999	C1QTNF5	protein_coding	169	44	1.91754
ENSG00000235718.9	chr11	119338942	119346705	-	7764	MFRP	protein_coding	169	44	1.91754
ENSG00000142347.19	chr19	8520778	8577577	-	56800	MYO1F	protein_coding	33	8	1.91754
ENSG00000169136.13	chr19	49928702	49933935	+	5234	ATF5	protein_coding	5780	1532	1.91496
ENSG00000251602.7	chr14	105416884	105419739	-	2856	MTA1-DT	lncRNA	48	12	1.91427
ENSG00000142089.17	chr11	319676	329475	-	9800	IFITM3	protein_coding	5864	1558	1.91151
ENSG00000230191.1	chr7	56163145	56163533	+	389	IFITM3P4	processed_pseudogene	78	20	1.91146
ENSG00000251661.3	chr11	318640	325631	+	6992	ENSG00000251661	lncRNA	5885	1566	1.90928
ENSG00000241180.1	chr1	914171	914971	+	801	ENSG00000241180	lncRNA	29	7	1.90689
ENSG00000289135.2	chr2	96815093	96816078	-	986	ENSG00000289135	lncRNA	29	7	1.90689
ENSG00000152495.11	chr5	111223653	111494886	+	271234	CAMK4	protein_coding	29	7	1.90689
ENSG00000136267.14	chr7	14145049	14974777	-	829729	DGKB	protein_coding	29	7	1.90689
ENSG00000185267.10	chr10	14819245	14838575	-	19331	CDNF	protein_coding	29	7	1.90689
ENSG00000150275.20	chr10	53802771	55627942	-	1825172	PCDH15	protein_coding	59	15	1.90689
ENSG00000265778.4	chr18	76491629	76493920	+	2292	ZNF516-AS1	lncRNA	29	7	1.90689
ENSG00000259339.2	chr19	46136746	46137547	-	802	TGIF1P1	processed_pseudogene	29	7	1.90689
ENSG00000177679.16	chr7	76201896	76287288	+	85393	SRRM3	protein_coding	115	30	1.90378
ENSG00000186862.20	chr10	101007679	101032295	-	24617	PDZD7	protein_coding	156	41	1.9023
ENSG00000121104.8	chr17	49710332	49789180	-	78849	FAM117A	protein_coding	70	18	1.90182
ENSG00000134463.15	chr10	11742366	11764070	+	21705	ECHDC3	protein_coding	96	25	1.89947
ENSG00000136274.9	chr7	45080437	45088969	-	8533	NACAD	protein_coding	219	58	1.89872
ENSG00000268754.4	chr16	86221420	86301303	-	79884	LINC01081	lncRNA	40	10	1.89812
ENSG00000205090.9	chr1	1534778	1540624	-	5847	TMEM240	protein_coding	107	28	1.89691
ENSG00000196502.14	chr16	28605196	28614279	-	9084	SULT1A1	protein_coding	159	42	1.89566
ENSG00000178297.15	chr19	2360238	2426261	+	66024	TMPRSS9	protein_coding	170	45	1.89429
ENSG00000069399.15	chr19	44747705	44760044	+	12340	BCL3	protein_coding	846	227	1.89333
ENSG00000164124.11	chr4	158201604	158255416	+	53813	TMEM144	protein_coding	25	6	1.89308
ENSG00000173227.14	chr11	67006778	67050863	+	44086	SYT12	protein_coding	25	6	1.89308
ENSG00000263715.7	chr17	45620344	45835826	+	215483	LINC02210-CRHR1	protein_coding	77	20	1.89308
ENSG00000178623.13	chr2	240605430	240633159	+	27730	GPR35	protein_coding	36	9	1.88753
ENSG00000288714.1	chr6	140148490	140785421	+	636932	ENSG00000288714	lncRNA	36	9	1.88753
ENSG00000150636.17	chr18	68715209	69055189	+	339981	CCDC102B	protein_coding	84	22	1.88583
ENSG00000105499.14	chr19	48047843	48110817	-	62975	PLA2G4C	protein_coding	169	45	1.88583
ENSG00000169964.8	chr3	44861904	44865670	+	3767	TMEM42	protein_coding	324	87	1.88486
ENSG00000260236.2	chr3	47379089	47381519	-	2431	PTPN23-DT	lncRNA	47	12	1.88452
ENSG00000241956.11	chr5	164296696	165171643	+	874948	LINC03000	lncRNA	47	12	1.88452
ENSG00000212695.5	chr9	8713311	8713841	+	531	ENSG00000212695	processed_pseudogene	95	25	1.88452
ENSG00000182533.7	chr3	8733802	8841808	+	108007	CAV3	protein_coding	102	27	1.87915
ENSG00000257261.7	chr12	46383433	46876784	+	493352	SLC38A4-AS1	lncRNA	205	55	1.87915
ENSG00000105373.19	chr19	47745546	47757058	+	11513	NOP53	protein_coding	2603	707	1.87891
ENSG00000273010.1	chr1	110963302	110964649	+	1348	ENSG00000273010	lncRNA	32	8	1.87447
ENSG00000162777.17	chr1	111185969	111204535	-	18567	DENND2D	protein_coding	21	5	1.87447
ENSG00000232228.1	chr2	69594741	69595058	-	318	RPL36AP16	processed_pseudogene	32	8	1.87447
ENSG00000155052.15	chr2	124025287	124921219	+	895933	CNTNAP5	protein_coding	21	5	1.87447
ENSG00000115267.10	chr2	162267074	162318684	-	51611	IFIH1	protein_coding	43	11	1.87447
ENSG00000289349.1	chr2	175594179	175833749	+	239571	ENSG00000289349	lncRNA	21	5	1.87447
ENSG00000178776.5	chr5	147880726	147906538	-	25813	C5orf46	protein_coding	21	5	1.87447
ENSG00000253311.3	chr5	159698586	159937766	-	239181	LINC01847	lncRNA	21	5	1.87447
ENSG00000242973.6	chr6	46670444	46688165	-	17722	TDRD6-AS1	lncRNA	21	5	1.87447
ENSG00000091137.14	chr7	107660828	107717809	+	56982	SLC26A4	protein_coding	21	5	1.87447
ENSG00000174482.11	chr9	27937617	29213601	-	1275985	LINGO2	protein_coding	54	14	1.87447
ENSG00000236184.1	chr9	32979560	32980403	-	844	TCEA1P4	processed_pseudogene	21	5	1.87447
ENSG00000277297.1	chr9	66721158	66722760	+	1603	ATP5F1AP10	processed_pseudogene	21	5	1.87447
ENSG00000185585.20	chr9	124777133	124814885	+	37753	OLFML2A	protein_coding	21	5	1.87447
ENSG00000272381.2	chr10	31187715	31261910	+	74196	LINC02664	lncRNA	21	5	1.87447
ENSG00000243672.1	chr11	67925651	67926431	-	781	RPS3AP40	processed_pseudogene	21	5	1.87447
ENSG00000251161.4	chr15	40906811	40910337	+	3527	ENSG00000251161	lncRNA	32	8	1.87447
ENSG00000273619.2	chr20	62386299	62387000	-	702	ENSG00000273619	lncRNA	76	20	1.87447
ENSG00000249617.1	chr4	165045969	165046280	+	312	ENSG00000249617	processed_pseudogene	944	257	1.87294
ENSG00000266010.4	chr18	22164886	22169878	-	4993	GATA6-AS1	lncRNA	138	37	1.87101
ENSG00000101460.13	chr20	34546854	34560345	+	13492	MAP1LC3A	protein_coding	730	199	1.86987
ENSG00000228109.2	chr3	196999460	197004744	+	5285	MELTF-AS1	lncRNA	178	48	1.86911
ENSG00000183798.5	chr20	41359962	41366818	-	6857	EMILIN3	protein_coding	72	19	1.8679
ENSG00000188483.8	chr9	129175552	129178261	-	2710	IER5L	protein_coding	1667	457	1.8647
ENSG00000235109.8	chr6	28324693	28356271	-	31579	ZSCAN31	protein_coding	39	10	1.8625
ENSG00000153898.13	chr1	84925583	84997113	-	71531	MCOLN2	protein_coding	28	7	1.85798
ENSG00000175497.17	chr2	114442299	115845780	+	1403482	DPP10	protein_coding	57	15	1.85798
ENSG00000283541.1	chr9	61063752	61113954	-	50203	ENSG00000283541	unprocessed_pseudogene	28	7	1.85798
ENSG00000182985.18	chr11	115169218	115504957	-	335740	CADM1	protein_coding	28	7	1.85798
ENSG00000182853.12	chr17	4785285	4786433	-	1149	VMO1	protein_coding	28	7	1.85798
ENSG00000204055.5	chr9	129175807	129261581	+	85775	IER5L-AS1	lncRNA	1661	458	1.85635
ENSG00000088340.17	chr20	35558737	35607562	-	48826	FER1L4	transcribed_unitary_pseudogene	256	70	1.85588
ENSG00000105270.15	chr19	36014660	36033343	-	18684	CLIP3	protein_coding	780	215	1.85429
ENSG00000270017.1	chr15	94855586	94857011	-	1426	ENSG00000270017	lncRNA	993	274	1.85381
ENSG00000254531.3	chr4	101347752	101349436	+	1685	FLJ20021	lncRNA	129	35	1.85244
ENSG00000213130.3	chr6	128580113	128580884	-	772	EEF1DP5	processed_pseudogene	82	22	1.85148
ENSG00000265750.1	chr18	24159509	24162211	-	2703	ENSG00000265750	lncRNA	82	22	1.85148
ENSG00000174827.14	chr1	145670852	145708148	-	37297	PDZK1	protein_coding	17	4	1.848
ENSG00000163032.12	chr2	17539126	17657018	+	117893	VSNL1	protein_coding	17	4	1.848
ENSG00000233862.8	chr2	30051066	30146606	-	95541	ENSG00000233862	lncRNA	17	4	1.848
ENSG00000224376.3	chr2	231388976	231394992	+	6017	ENSG00000224376	lncRNA	17	4	1.848
ENSG00000243838.1	chr3	161328924	161330238	-	1315	PSMC1P7	processed_pseudogene	17	4	1.848
ENSG00000250149.2	chr4	125676718	126017357	+	340640	ENSG00000250149	lncRNA	17	4	1.848
ENSG00000150625.17	chr4	175632934	176002664	-	369731	GPM6A	protein_coding	17	4	1.848
ENSG00000109107.14	chr17	28573115	28576948	-	3834	ALDOC	protein_coding	431	119	1.848
ENSG00000105219.10	chr19	40222208	40226697	-	4490	CCNP	protein_coding	17	4	1.848
ENSG00000125510.18	chr20	64080082	64100643	+	20562	OPRL1	protein_coding	17	4	1.848
ENSG00000284175.1	chr22	46113566	46113657	+	92	MIR4763	miRNA	35	9	1.848
ENSG00000206538.9	chr3	86876388	86991149	-	114762	VGLL3	protein_coding	444	123	1.84347
ENSG00000269179.1	chr19	49909501	49958391	-	48891	ENSG00000269179	protein_coding	5789	1613	1.84292
ENSG00000176125.7	chr7	100888721	100889715	-	995	UFSP1	protein_coding	103	28	1.84246
ENSG00000137819.14	chr15	69298912	69407780	+	108869	PAQR5	protein_coding	171	47	1.8413
ENSG00000277757.4	chr10	45016080	45147221	-	131142	ENSG00000277757	lncRNA	651	181	1.84093
ENSG00000235790.7	chr1	31644049	31660162	+	16114	PEF1-AS1	lncRNA	3868	1079	1.84093
ENSG00000143867.7	chr2	19351485	19358623	-	7139	OSR1	protein_coding	692	193	1.8368
ENSG00000197585.10	chr2	214241676	214684246	-	442571	ENSG00000197585	lncRNA	24	6	1.8365
ENSG00000248973.3	chr5	4451930	4866311	-	414382	ENSG00000248973	lncRNA	24	6	1.8365
ENSG00000175564.13	chr11	74000277	74009085	-	8809	UCP3	protein_coding	24	6	1.8365
ENSG00000278126.1	chr12	51201684	51202581	-	898	ENSG00000278126	lncRNA	24	6	1.8365
ENSG00000267655.1	chr18	79117207	79117920	+	714	ENSG00000267655	lncRNA	24	6	1.8365
ENSG00000268912.1	chr19	58428632	58431148	-	2517	ENSG00000268912	lncRNA	24	6	1.8365
ENSG00000130707.18	chr9	130444961	130501274	+	56314	ASS1	protein_coding	913	255	1.83605
ENSG00000271737.2	chr5	134004834	134005563	+	730	ENSG00000271737	lncRNA	88	24	1.83188
ENSG00000277654.6	chr15	94841059	95169864	+	328806	ENSG00000277654	transcribed_processed_pseudogene	1002	281	1.83055
ENSG00000166482.12	chr17	19383442	19387190	-	3749	MFAP4	protein_coding	881	247	1.83044
ENSG00000288999.2	chr1	223846081	223846718	+	638	ENSG00000288999	lncRNA	31	8	1.83007
ENSG00000263494.1	chr17	20185082	20322973	+	137892	ENSG00000263494	lncRNA	134	37	1.82889
ENSG00000220201.8	chr19	10304803	10309880	-	5078	ZGLP1	protein_coding	70	19	1.82782
ENSG00000146278.11	chr6	89080751	89085160	+	4410	PNRC1	protein_coding	446	125	1.82685
ENSG00000225177.6	chr6	138692548	138697288	+	4741	NHSL1-AS1	lncRNA	116	32	1.82597
ENSG00000142102.16	chr11	289126	296107	+	6982	PGGHG	protein_coding	318	89	1.82556
ENSG00000272638.1	chr7	30424672	30425412	+	741	ENSG00000272638	lncRNA	45	12	1.82312
ENSG00000163017.14	chr2	73892314	73919865	+	27552	ACTG2	protein_coding	112	31	1.82018
ENSG00000248138.5	chr4	16400430	16512187	+	111758	ENSG00000248138	lncRNA	112	31	1.82018
ENSG00000269637.1	chr19	46219423	46219920	+	498	RPL12P41	processed_pseudogene	179	50	1.81943
ENSG00000150281.7	chr16	30896614	30903547	+	6934	CTF1	protein_coding	140	39	1.81762
ENSG00000242252.2	chr1	156242184	156243317	+	1134	BGLAP	protein_coding	73	20	1.81714
ENSG00000204381.12	chr11	111540280	111561745	+	21466	LAYN	protein_coding	319	90	1.81413
ENSG00000220130.1	chr6	89001548	89001814	+	267	ENSG00000220130	processed_pseudogene	375	106	1.81312
ENSG00000136048.14	chr12	101877580	102012130	+	134551	DRAM1	protein_coding	476	135	1.81038
ENSG00000232671.8	chr1	151279678	151282000	-	2323	ZNF687-AS1	lncRNA	41	11	1.80735
ENSG00000205054.9	chr2	45164816	45323397	-	158582	LINC01121	lncRNA	20	5	1.80735
ENSG00000236824.2	chr2	47335315	47335514	+	200	BCYRN1	scRNA	20	5	1.80735
ENSG00000119862.13	chr2	64453969	64461381	+	7413	LGALSL	protein_coding	41	11	1.80735
ENSG00000237844.2	chr2	163743913	164352223	-	608311	ENSG00000237844	lncRNA	34	9	1.80735
ENSG00000249937.9	chr5	17684584	17955857	+	271274	LINC02223	lncRNA	55	15	1.80735
ENSG00000289045.1	chr6	149497715	149498326	-	612	ENSG00000289045	lncRNA	34	9	1.80735
ENSG00000160999.11	chr7	102285091	102321711	+	36621	SH2B2	protein_coding	48	13	1.80735
ENSG00000156675.16	chr8	37858618	37899497	-	40880	RAB11FIP1	protein_coding	90	25	1.80735
ENSG00000123453.19	chr9	133663560	133739955	-	76396	SARDH	protein_coding	69	19	1.80735
ENSG00000284341.1	chr9	136977518	136985435	+	7918	ENSG00000284341	protein_coding	27	7	1.80735
ENSG00000254910.1	chr11	310139	311141	-	1003	ENSG00000254910	lncRNA	34	9	1.80735
ENSG00000256351.1	chr12	109859767	109860420	-	654	ENSG00000256351	processed_pseudogene	34	9	1.80735
ENSG00000172349.19	chr15	81159575	81314058	+	154484	IL16	protein_coding	132	37	1.80735
ENSG00000183971.10	chr16	2009926	2020755	+	10830	NPW	protein_coding	125	35	1.80735
ENSG00000247033.1	chr16	75108601	75110712	-	2112	ENSG00000247033	lncRNA	27	7	1.80735
ENSG00000273576.1	chr17	39566915	39567559	+	645	ENSG00000273576	lncRNA	20	5	1.80735
ENSG00000172006.12	chr19	2819868	2836735	+	16868	ZNF554	protein_coding	48	13	1.80735
ENSG00000173809.18	chr19	32719753	32829580	+	109828	TDRD12	protein_coding	20	5	1.80735
ENSG00000268729.1	chr19	55312029	55312495	-	467	ENSG00000268729	lncRNA	20	5	1.80735
ENSG00000226471.7	chr22	28800683	28848559	+	47877	ENSG00000226471	lncRNA	20	5	1.80735
ENSG00000226141.1	chrX	154654546	154655325	+	780	ENSG00000226141	unprocessed_pseudogene	34	9	1.80735
ENSG00000138772.13	chr4	78551747	78610451	+	58705	ANXA3	protein_coding	121	34	1.80145
ENSG00000185483.13	chr1	63774017	64181498	+	407482	ROR1	protein_coding	260	74	1.79909
ENSG00000138735.16	chr4	119494397	119628804	-	134408	PDE5A	protein_coding	1338	384	1.79823
ENSG00000197093.11	chr7	100159244	100168617	-	9374	GAL3ST4	protein_coding	58	16	1.79518
ENSG00000162426.16	chr1	8318114	8344167	+	26054	SLC45A1	protein_coding	82	23	1.79008
ENSG00000013588.9	chr12	12891559	12917937	+	26379	GPRC5A	protein_coding	763	220	1.78953
ENSG00000284029.1	chr19	55388181	55388242	+	62	MIR6805	miRNA	520	150	1.78673
ENSG00000290569.1	chr1	120267334	120341871	-	74538	ENSG00000290569	lncRNA	206	59	1.7866
ENSG00000223393.2	chr1	230868259	230879141	+	10883	ENSG00000223393	lncRNA	61	17	1.78427
ENSG00000157087.20	chr3	10324023	10708007	-	383985	ATP2B2	protein_coding	30	8	1.78427
ENSG00000156463.18	chr5	145936578	146081791	+	145214	SH3RF2	protein_coding	30	8	1.78427
ENSG00000154957.14	chr17	11977439	11997475	-	20037	ZNF18	protein_coding	140	40	1.782
ENSG00000110492.17	chr11	46380756	46383837	+	3082	MDK	protein_coding	1946	566	1.77983
ENSG00000213930.12	chr9	34638133	34651035	+	12903	GALT	protein_coding	284	82	1.77978
ENSG00000288529.1	chr6	133953304	133980088	+	26785	ENSG00000288529	protein_coding	23	6	1.77761
ENSG00000227305.2	chr7	63393745	63422053	+	28309	ENSG00000227305	lncRNA	23	6	1.77761
ENSG00000236862.1	chr9	72655832	72656192	-	361	RPS20P24	processed_pseudogene	64	18	1.77444
ENSG00000242314.1	chr12	31948334	31948827	+	494	RPL12P32	processed_pseudogene	129	37	1.77444
ENSG00000262877.5	chr17	81388126	81390319	-	2194	ENSG00000262877	lncRNA	40	11	1.77259
ENSG00000121552.4	chr3	122325248	122341969	+	16722	CSTA	protein_coding	115	33	1.77052
ENSG00000233527.10	chr19	36573070	36594712	+	21643	ZNF529-AS1	lncRNA	74	21	1.76939
ENSG00000214012.4	chr6	19612755	19614036	+	1282	KRT18P38	processed_pseudogene	33	9	1.76553
ENSG00000204228.4	chr6	33204655	33206831	+	2177	HSD17B8	protein_coding	50	14	1.76553
ENSG00000174669.12	chr11	66362521	66372214	-	9694	SLC29A2	protein_coding	50	14	1.76553
ENSG00000015133.20	chr14	91271323	91417844	-	146522	CCDC88C	protein_coding	223	65	1.76296
ENSG00000130304.17	chr19	17468769	17506168	+	37400	SLC27A1	protein_coding	372	109	1.76167
ENSG00000235045.2	chr1	109651370	109652099	+	730	RPL7P8	processed_pseudogene	138	40	1.76139
ENSG00000243095.1	chr8	39157538	39158701	-	1164	RPL3P10	processed_pseudogene	504	148	1.76097
ENSG00000213366.13	chr1	109668022	109709551	+	41530	GSTM2	protein_coding	487	143	1.76081
ENSG00000228089.1	chrX	131803312	131803741	-	430	PNKDP1	processed_pseudogene	60	17	1.76081
ENSG00000286033.1	chr21	8762386	8836565	-	74180	ENSG00000286033	lncRNA	43	12	1.75899
ENSG00000175287.19	chr9	128920966	128942041	+	21076	PHYHD1	protein_coding	70	20	1.75743
ENSG00000130751.10	chr19	47019837	47045775	+	25939	NPAS1	protein_coding	857	253	1.75615
ENSG00000237574.1	chr2	129923177	129946703	+	23527	LINC01856	lncRNA	53	15	1.75489
ENSG00000174804.4	chr11	86945679	86955395	-	9717	FZD4	protein_coding	602	178	1.7522
ENSG00000270084.2	chr1	173862473	173863941	+	1469	GAS5-AS1	lncRNA	258	76	1.75002
ENSG00000180616.9	chr17	73165010	73176633	+	11624	SSTR2	protein_coding	36	10	1.75002
ENSG00000203999.10	chr20	50292709	50315488	+	22780	LINC01270	lncRNA	36	10	1.75002
ENSG00000235374.2	chr21	45070952	45074165	-	3214	SSR4P1	transcribed_processed_pseudogene	36	10	1.75002
ENSG00000214961.2	chrX	134272287	134273658	+	1372	NT5DC1P2	processed_pseudogene	36	10	1.75002
ENSG00000267652.1	chr18	41789162	41789395	-	234	NPM1P1	processed_pseudogene	83	24	1.74846
ENSG00000289755.1	chr16	28605587	28623625	-	18039	ENSG00000289755	lncRNA	160	47	1.74595
ENSG00000287387.1	chr2	43219849	43223227	+	3379	ENSG00000287387	lncRNA	317	94	1.74303
ENSG00000231093.1	chrX	145630218	145632375	+	2158	TRMT1P1	processed_pseudogene	116	34	1.74108
ENSG00000103485.19	chr16	29663279	29698699	+	35421	QPRT	protein_coding	263	78	1.74061
ENSG00000203910.9	chr1	92217915	92245813	+	27899	C1orf146	protein_coding	19	5	1.73697
ENSG00000144218.21	chr2	99545419	100192428	-	647010	AFF3	protein_coding	49	14	1.73697
ENSG00000153237.19	chr2	158171073	158456753	-	285681	CCDC148	protein_coding	59	17	1.73697
ENSG00000234663.7	chr2	181086076	181409321	+	323246	LINC01934	lncRNA	19	5	1.73697
ENSG00000286606.1	chr2	219065308	219070022	+	4715	ENSG00000286606	lncRNA	19	5	1.73697
ENSG00000288563.1	chr4	89582507	89704590	-	122084	ENSG00000288563	lncRNA	19	5	1.73697
ENSG00000246228.7	chr8	127289808	127482139	-	192332	CASC8	lncRNA	19	5	1.73697
ENSG00000289161.2	chr8	143556816	143558325	-	1510	ENSG00000289161	lncRNA	19	5	1.73697
ENSG00000150054.19	chr10	28050993	28334486	-	283494	MPP7	protein_coding	19	5	1.73697
ENSG00000274317.2	chr13	37934298	38066444	+	132147	LINC02334	lncRNA	19	5	1.73697
ENSG00000262089.1	chr17	6994642	6995189	-	548	ENSG00000262089	lncRNA	19	5	1.73697
ENSG00000241607.1	chrX	37441523	37442068	+	546	ENSG00000241607	unprocessed_pseudogene	19	5	1.73697
ENSG00000077942.19	chr22	45502238	45601135	+	98898	FBLN1	protein_coding	3967	1191	1.73503
ENSG00000214530.10	chr11	72754729	72794047	-	39319	STARD10	protein_coding	195	58	1.73207
ENSG00000220517.2	chr6	25023247	25024483	-	1237	ASS1P1	processed_pseudogene	52	15	1.72792
ENSG00000259000.1	chr14	44860316	44866247	-	5932	DOCK11P1	processed_pseudogene	52	15	1.72792
ENSG00000129474.16	chr14	22971177	22982551	-	11375	AJUBA	protein_coding	340	102	1.72713
ENSG00000213455.3	chr7	98454119	98454617	-	499	PPIAP82	processed_pseudogene	42	12	1.72583
ENSG00000285579.1	chr8	70669369	71228629	+	559261	ENSG00000285579	lncRNA	42	12	1.72583
ENSG00000064666.15	chr19	1026586	1039068	+	12483	CNN2	protein_coding	4370	1321	1.72524
ENSG00000183444.10	chr7	97966090	97967074	-	985	OR7E38P	unprocessed_pseudogene	118	35	1.72489
ENSG00000140044.13	chr14	75427716	75474111	+	46396	JDP2	protein_coding	768	232	1.72265
ENSG00000271709.1	chr2	120866378	120867403	-	1026	ENSG00000271709	lncRNA	32	9	1.72247
ENSG00000173281.5	chr8	9136255	9151574	-	15320	PPP1R3B	protein_coding	131	39	1.72247
ENSG00000106819.13	chr9	92456205	92482506	-	26302	ASPN	protein_coding	32	9	1.72247
ENSG00000259867.6	chr16	80154979	80563354	-	408376	DYNLRB2-AS1	lncRNA	32	9	1.72247
ENSG00000267042.1	chr17	42679963	42682020	+	2058	ENSG00000267042	lncRNA	65	19	1.72247
ENSG00000228234.1	chr20	37602852	37603185	-	334	GLRXP1	processed_pseudogene	32	9	1.72247
ENSG00000125652.8	chr19	6372794	6375250	+	2457	ALKBH7	protein_coding	1358	411	1.72183
ENSG00000232496.2	chrX	122538253	122539460	+	1208	RPL3P12	processed_pseudogene	154	46	1.72154
ENSG00000213787.3	chr7	26922110	26922912	+	803	RPL7AP38	processed_pseudogene	88	26	1.72085
ENSG00000161513.12	chr17	74862497	74873031	-	10535	FDXR	protein_coding	711	215	1.72085
ENSG00000121039.10	chr8	73294602	73325281	+	30680	RDH10	protein_coding	1053	319	1.71973
ENSG00000106004.5	chr7	27141052	27143681	-	2630	HOXA5	protein_coding	137	41	1.71621
ENSG00000268181.3	chr7	63396341	63399250	-	2910	ENSG00000268181	lncRNA	22	6	1.71621
ENSG00000269609.6	chr10	102449816	102461106	+	11291	C10orf95-AS1	lncRNA	22	6	1.71621
ENSG00000280060.1	chr13	43894725	43895182	-	458	ENSG00000280060	TEC	22	6	1.71621
ENSG00000239256.1	chr17	29340482	29340822	-	341	RPL35AP35	processed_pseudogene	22	6	1.71621
ENSG00000233483.4	chr17	45245186	45251129	-	5944	EFCAB15P	transcribed_unitary_pseudogene	22	6	1.71621
ENSG00000049759.20	chr18	58044226	58401540	+	357315	NEDD4L	protein_coding	22	6	1.71621
ENSG00000167969.13	chr16	2239402	2252300	-	12899	ECI1	protein_coding	1452	442	1.71366
ENSG00000275074.2	chr8	22106874	22109419	-	2546	NUDT18	protein_coding	363	110	1.71338
ENSG00000249141.1	chr6	166858094	166956124	-	98031	ENSG00000249141	protein_coding	422	128	1.71329
ENSG00000176907.5	chr8	40153482	40155310	+	1829	TCIM	protein_coding	58	17	1.71272
ENSG00000238085.1	chr1	240998451	240998794	-	344	ENSG00000238085	processed_pseudogene	801	244	1.71082
ENSG00000285868.1	chr5	157341596	157460100	-	118505	ENSG00000285868	protein_coding	71	21	1.71049
ENSG00000214089.3	chr10	44414649	44415153	-	505	RPL9P21	processed_pseudogene	215	65	1.71049
ENSG00000164066.13	chr4	127623271	127726737	+	103467	INTU	protein_coding	84	25	1.70895
ENSG00000254814.1	chr11	75800877	75803415	-	2539	ENSG00000254814	lncRNA	48	14	1.70782
ENSG00000179399.15	chr13	91398621	92873682	+	1475062	GPC5	protein_coding	48	14	1.70782
ENSG00000165124.19	chr9	110365248	110579880	-	214633	SVEP1	protein_coding	257	78	1.70745
ENSG00000226925.1	chr2	102172621	102182108	-	9488	IL1R1-AS1	lncRNA	1093	334	1.70738
ENSG00000007516.14	chr16	1333638	1349441	+	15804	BAIAP3	protein_coding	296	90	1.70652
ENSG00000170549.4	chr5	3595832	3601403	+	5572	IRX1	protein_coding	61	18	1.70627
ENSG00000100906.12	chr14	35401079	35404749	-	3671	NFKBIA	protein_coding	557	170	1.70627
ENSG00000186162.13	chr3	10017490	10023747	-	6258	CIDECP1	transcribed_unprocessed_pseudogene	299	91	1.70526
ENSG00000241728.5	chr21	44328944	44330221	-	1278	ENSG00000241728	lncRNA	126	38	1.70328
ENSG00000226674.11	chr2	144666312	145262988	+	596677	TEX41	lncRNA	38	11	1.70044
ENSG00000289741.1	chr8	140023724	140096538	-	72815	ENSG00000289741	lncRNA	25	7	1.70044
ENSG00000182359.15	chr11	106051098	106077459	-	26362	KBTBD3	protein_coding	25	7	1.70044
ENSG00000132932.19	chr13	25371974	26025851	+	653878	ATP8A2	protein_coding	38	11	1.70044
ENSG00000129946.11	chr19	416589	461033	-	44445	SHC2	protein_coding	25	7	1.70044
ENSG00000269371.1	chr19	7519916	7520460	-	545	ENSG00000269371	lncRNA	479	147	1.69744
ENSG00000232273.1	chr1	37544763	37545294	+	532	FTH1P1	processed_pseudogene	93	28	1.69661
ENSG00000254726.3	chr1	156072013	156082465	-	10453	MEX3A	protein_coding	80	24	1.69599
ENSG00000228149.1	chr21	36168970	36170180	-	1211	RPL3P1	processed_pseudogene	423	130	1.6945
ENSG00000229173.1	chr2	128139792	128140516	-	725	SRMP3	processed_pseudogene	109	33	1.6939
ENSG00000249850.1	chr5	36885206	36886497	+	1292	KRT18P31	processed_pseudogene	54	16	1.6939
ENSG00000273084.2	chr7	5428184	5430566	+	2383	ENSG00000273084	lncRNA	54	16	1.6939
ENSG00000288656.2	chr16	28592055	28623363	-	31309	ENSG00000288656	lncRNA	193	59	1.69302
ENSG00000264514.1	chr18	316737	319165	+	2429	ENSG00000264514	lncRNA	96	29	1.69302
ENSG00000286046.1	chr4	18418662	18888662	+	470001	ENSG00000286046	lncRNA	41	12	1.69188
ENSG00000275067.1	chr3	127575266	127575331	-	66	MIR6825	miRNA	28	8	1.68806
ENSG00000113296.14	chr5	79991311	80083287	+	91977	THBS4	protein_coding	28	8	1.68806
ENSG00000257058.1	chr11	62545999	62547699	+	1701	ENSG00000257058	lncRNA	28	8	1.68806
ENSG00000101605.14	chr18	3066807	3219968	-	153162	MYOM1	protein_coding	28	8	1.68806
ENSG00000142065.14	chr19	36334453	36379201	-	44749	ZFP14	protein_coding	28	8	1.68806
ENSG00000223891.7	chr20	44210907	44226027	+	15121	OSER1-DT	lncRNA	28	8	1.68806
ENSG00000220541.4	chrX	113522482	113522989	+	508	PPIHP2	processed_pseudogene	28	8	1.68806
ENSG00000159761.15	chr16	67666814	67668757	+	1944	C16orf86	protein_coding	73	22	1.68589
ENSG00000081051.8	chr4	73431138	73456174	+	25037	AFP	protein_coding	44	13	1.6845
ENSG00000231333.2	chr1	200863808	200864152	+	345	RPL34P6	processed_pseudogene	60	18	1.68281
ENSG00000152049.7	chr2	223052190	223198399	+	146210	KCNE4	protein_coding	304	94	1.68281
ENSG00000285062.1	chr1	148458643	148459689	-	1047	ENSG00000285062	transcribed_unprocessed_pseudogene	31	9	1.67807
ENSG00000182179.13	chr3	49805209	49813953	-	8745	UBA7	protein_coding	383	119	1.67807
ENSG00000127311.10	chr12	66302493	66343643	+	41151	HELB	protein_coding	31	9	1.67807
ENSG00000204991.11	chr16	89818179	89871319	+	53141	SPIRE2	protein_coding	47	14	1.67807
ENSG00000266495.1	chr18	23257164	23260354	-	3191	ENSG00000266495	lncRNA	159	49	1.67807
ENSG00000105699.17	chr19	35248330	35267964	+	19635	LSR	protein_coding	127	39	1.67807
ENSG00000185052.13	chr20	19212642	19722926	+	510285	SLC24A3	protein_coding	31	9	1.67807
ENSG00000138650.9	chr4	133149294	133208606	+	59313	PCDH10	protein_coding	66	20	1.67377
ENSG00000288681.1	chr11	308408	315272	+	6865	ENSG00000288681	protein_coding	2317	726	1.67285
ENSG00000269893.10	chr4	118278703	118285316	+	6614	SNHG8	lncRNA	1172	367	1.67243
ENSG00000137103.20	chr9	35814451	35865518	+	51068	TMEM8B	protein_coding	340	106	1.67216
ENSG00000244255.5	chr6	31927698	31952048	+	24351	ENSG00000244255	protein_coding	289	90	1.67211
ENSG00000151062.15	chr12	1791963	1918666	-	126704	CACNA2D4	protein_coding	34	10	1.66985
ENSG00000128510.12	chr7	130293134	130324180	+	31047	CPA4	protein_coding	383	120	1.6661
ENSG00000136205.18	chr7	47275154	47582558	-	307405	TNS3	protein_coding	1004	316	1.66464
ENSG00000085831.16	chr1	51287258	51345116	-	57859	TTC39A	protein_coding	18	5	1.66297
ENSG00000227034.1	chr1	99008218	99008474	+	257	ENSG00000227034	processed_pseudogene	113	35	1.66297
ENSG00000114315.4	chr3	194136148	194138732	+	2585	HES1	protein_coding	37	11	1.66297
ENSG00000260596.5	chr4	190173774	190185942	+	12169	DUX4	protein_coding	18	5	1.66297
ENSG00000279072.1	chr7	56809214	56848800	-	39587	ENSG00000279072	lncRNA	18	5	1.66297
ENSG00000236238.2	chr7	131665507	131665858	+	352	ENSG00000236238	processed_pseudogene	132	41	1.66297
ENSG00000167874.7	chr17	7855066	7856099	+	1034	TMEM88	protein_coding	18	5	1.66297
ENSG00000188803.15	chr17	11241213	11564063	+	322851	SHISA6	protein_coding	18	5	1.66297
ENSG00000069188.17	chr17	73334384	73644445	-	310062	SDK2	protein_coding	18	5	1.66297
ENSG00000226742.4	chr18	79964582	79970822	+	6241	HSBP1L1	protein_coding	132	41	1.66297
ENSG00000167554.15	chr19	52336243	52367778	+	31536	ZNF610	protein_coding	18	5	1.66297
ENSG00000095739.11	chr10	28677510	28682932	+	5423	BAMBI	protein_coding	268	84	1.66207
ENSG00000011465.18	chr12	91140484	91183217	-	42734	DCN	protein_coding	7418	2348	1.65918
ENSG00000163545.11	chr1	205302063	205321745	-	19683	NUAK2	protein_coding	59	18	1.65896
ENSG00000219776.2	chr6	131469059	131469536	+	478	RPL21P67	processed_pseudogene	59	18	1.65896
ENSG00000008517.19	chr16	3065297	3082192	+	16896	IL32	protein_coding	242	76	1.65803
ENSG00000170417.16	chr2	102736905	103019900	+	282996	TMEM182	protein_coding	40	12	1.65711
ENSG00000279504.1	chr19	36114362	36115146	+	785	ENSG00000279504	TEC	336	106	1.65514
ENSG00000213453.3	chr2	27392784	27393367	-	584	FTH1P3	processed_pseudogene	1454	461	1.65505
ENSG00000143416.21	chr1	151364304	151372707	-	8404	SELENBP1	protein_coding	569	180	1.65497
ENSG00000186094.18	chr1	48532854	50023954	-	1491101	AGBL4	protein_coding	43	13	1.65208
ENSG00000163803.13	chr2	28457145	28644142	+	186998	PLB1	protein_coding	21	6	1.65208
ENSG00000018280.17	chr2	218382029	218396894	+	14866	SLC11A1	protein_coding	21	6	1.65208
ENSG00000250326.2	chr4	142933195	143184861	-	251667	USP38-DT	lncRNA	21	6	1.65208
ENSG00000251680.6	chr5	129500361	129905917	-	405557	ENSG00000251680	lncRNA	21	6	1.65208
ENSG00000235505.10	chr11	104903453	104909915	-	6463	CASP4LP	transcribed_unprocessed_pseudogene	21	6	1.65208
ENSG00000259543.1	chr15	81427448	81755217	+	327770	ENSG00000259543	lncRNA	21	6	1.65208
ENSG00000182511.12	chr15	90883695	90895776	+	12082	FES	protein_coding	153	48	1.65208
ENSG00000291078.1	chr3	10014235	10026395	-	12161	ENSG00000291078	lncRNA	354	112	1.6515
ENSG00000258728.2	chr9	34646631	34661886	+	15256	ENSG00000258728	protein_coding	665	211	1.65146
ENSG00000282943.1	chr19	42977463	43171515	+	194053	ENSG00000282943	lncRNA	454	144	1.64981
ENSG00000224646.2	chr2	74754670	74754819	-	150	RPS28P5	processed_pseudogene	231	73	1.64853
ENSG00000223804.6	chr1	120340756	120341839	-	1084	ENSG00000223804	transcribed_unprocessed_pseudogene	24	7	1.64386
ENSG00000116039.13	chr2	70935900	70965431	+	29532	ATP6V1B1	protein_coding	24	7	1.64386
ENSG00000180929.6	chr3	51955381	51957499	+	2119	GPR62	protein_coding	24	7	1.64386
ENSG00000242242.7	chr3	110888384	111071553	-	183170	NECTIN3-AS1	lncRNA	24	7	1.64386
ENSG00000213891.3	chr5	61390668	61391871	-	1204	RPL3P6	processed_pseudogene	124	39	1.64386
ENSG00000223460.1	chr13	29306778	29307785	+	1008	GAPDHP69	processed_pseudogene	24	7	1.64386
ENSG00000181513.15	chr17	45132600	45144181	+	11582	ACBD4	protein_coding	174	55	1.64386
ENSG00000115252.19	chr2	182139968	182523359	-	383392	PDE1A	protein_coding	130	41	1.64111
ENSG00000230216.1	chrX	49233956	49234501	-	546	HSPB1P2	processed_pseudogene	1945	623	1.64089
ENSG00000184163.3	chr1	1242446	1246722	-	4277	C1QTNF12	protein_coding	52	16	1.64046
ENSG00000090932.11	chr19	39498895	39508481	+	9587	DLL3	protein_coding	52	16	1.64046
ENSG00000159674.12	chr4	1166932	1208962	-	42031	SPON2	protein_coding	772	247	1.64013
ENSG00000123179.14	chr13	49660674	49691486	-	30813	EBPL	protein_coding	270	86	1.63921
ENSG00000167995.17	chr11	61950063	61965515	+	15453	BEST1	protein_coding	30269	9723	1.63827
ENSG00000113396.13	chr5	128538013	129033642	+	495630	SLC27A6	protein_coding	27	8	1.63743
ENSG00000108018.16	chr10	106573663	107164706	-	591044	SORCS1	protein_coding	27	8	1.63743
ENSG00000291084.1	chr17	6853861	6954107	+	100247	ALOX12P2	lncRNA	27	8	1.63743
ENSG00000285796.1	chr20	45926518	45935055	-	8538	ENSG00000285796	lncRNA	55	17	1.63743
ENSG00000225098.1	chr22	24259929	24263764	-	3836	BCRP1	unprocessed_pseudogene	27	8	1.63743
ENSG00000175906.5	chr17	43398993	43401137	+	2145	ARL4D	protein_coding	754	242	1.63552
ENSG00000164898.13	chr7	139339457	139346328	+	6872	FMC1	protein_coding	207	66	1.63435
ENSG00000232368.1	chrX	30630298	30630825	+	528	FTLP2	processed_pseudogene	10318	3325	1.63344
ENSG00000155760.3	chr2	202033855	202038441	+	4587	FZD7	protein_coding	427	137	1.63294
ENSG00000117899.11	chr15	80946289	80989828	-	43540	MESD	protein_coding	10027	3233	1.63264
ENSG00000168765.19	chr1	109656099	109665496	+	9398	GSTM4	protein_coding	185	59	1.63227
ENSG00000232642.2	chr2	24165884	24175005	-	9122	ENSG00000232642	lncRNA	30	9	1.63227
ENSG00000235993.1	chr2	229701794	229702148	+	355	ENSG00000235993	processed_pseudogene	30	9	1.63227
ENSG00000272157.2	chr8	24955941	24957123	+	1183	ENSG00000272157	lncRNA	30	9	1.63227
ENSG00000239617.1	chr12	48903418	48903813	-	396	RPL32P27	processed_pseudogene	30	9	1.63227
ENSG00000290571.1	chr12	100156357	100173659	-	17303	GOLGA2P5	lncRNA	30	9	1.63227
ENSG00000238105.8	chr12	100156621	100173159	-	16539	GOLGA2P5	transcribed_unprocessed_pseudogene	30	9	1.63227
ENSG00000153930.13	chr17	55882301	56517016	+	634716	ANKFN1	protein_coding	30	9	1.63227
ENSG00000213979.3	chr20	37444733	37445534	-	802	RPL7AP14	processed_pseudogene	61	19	1.63227
ENSG00000216938.3	chrX	26686026	26687955	+	1930	RPL7P58	processed_pseudogene	30	9	1.63227
ENSG00000115594.12	chr2	102064544	102179874	+	115331	IL1R1	protein_coding	1121	361	1.63201
ENSG00000243979.2	chr8	94891239	94892107	+	869	ENSG00000243979	processed_pseudogene	33	10	1.62803
ENSG00000233077.2	chr20	50299876	50321486	-	21611	LINC01271	lncRNA	33	10	1.62803
ENSG00000141510.18	chr17	7661779	7687538	-	25760	TP53	protein_coding	413	133	1.6274
ENSG00000205221.13	chr2	36696690	36814794	+	118105	VIT	protein_coding	73	23	1.62449
ENSG00000261731.2	chr16	31709113	31711984	-	2872	ENSG00000261731	lncRNA	36	11	1.62449
ENSG00000257202.1	chr12	101923410	101924719	-	1310	ENSG00000257202	lncRNA	76	24	1.62293
ENSG00000165887.12	chr10	97572499	97583884	+	11386	ANKRD2	protein_coding	39	12	1.62149
ENSG00000182050.14	chr12	85955666	86838904	-	883239	MGAT4C	protein_coding	39	12	1.62149
ENSG00000231164.1	chrX	136791064	136791780	+	717	RPL7P56	processed_pseudogene	79	25	1.62149
ENSG00000131386.20	chr3	16174680	16231992	+	57313	GALNT15	protein_coding	217	70	1.61844
ENSG00000286143.1	chr2	219491867	219498244	+	6378	ENSG00000286143	protein_coding	88	28	1.61775
ENSG00000257496.3	chr12	46384233	46494474	-	110242	ENSG00000257496	lncRNA	94	30	1.61566
ENSG00000224259.9	chr1	159958035	159984750	+	26716	LINC01133	lncRNA	308	100	1.61325
ENSG00000149591.17	chr11	117199370	117207464	+	8095	TAGLN	protein_coding	21941	7172	1.61305
ENSG00000023892.12	chr6	35297818	35321771	+	23954	DEF6	protein_coding	51	16	1.61298
ENSG00000253859.2	chr8	81439436	81521818	+	82383	ENSG00000253859	lncRNA	1378	450	1.61242
ENSG00000148655.15	chr10	75431624	76560168	+	1128545	LRMDA	protein_coding	106	34	1.61218
ENSG00000221963.6	chr22	35648446	35668404	+	19959	APOL6	protein_coding	112	36	1.61073
ENSG00000227376.1	chr11	77734475	77735026	-	552	FTH1P16	processed_pseudogene	2492	816	1.60947
ENSG00000232825.3	chr1	99004276	99244794	+	240519	PLPPR5-AS1	lncRNA	118	38	1.60942
ENSG00000144331.20	chr2	179441982	179861612	-	419631	ZNF385B	protein_coding	118	38	1.60942
ENSG00000117598.14	chr1	98890245	99227929	-	337685	PLPPR5	protein_coding	124	40	1.60823
ENSG00000185499.17	chr1	155185824	155192916	-	7093	MUC1	protein_coding	127	41	1.60768
ENSG00000218803.1	chr6	111046868	111047521	-	654	GSTM2P1	processed_pseudogene	63	20	1.60768
ENSG00000220773.1	chr6	54624605	54625488	+	884	RPSAP44	processed_pseudogene	130	42	1.60716
ENSG00000185215.11	chr14	103121476	103137439	+	15964	TNFAIP2	protein_coding	468	153	1.60666
ENSG00000105258.9	chr19	36113709	36115213	-	1505	POLR2I	protein_coding	540	177	1.60375
ENSG00000224839.1	chr2	208057248	208057745	-	498	RPL12P17	processed_pseudogene	406	133	1.6028
ENSG00000134470.21	chr10	5943639	5978187	-	34549	IL15RA	protein_coding	81	26	1.60266
ENSG00000231181.1	chr1	9576427	9576985	+	559	ENSG00000231181	processed_pseudogene	254	83	1.60204
ENSG00000145819.18	chr5	142770377	143229011	+	458635	ARHGAP26	protein_coding	96	31	1.59991
ENSG00000160613.15	chr11	117204337	117232525	-	28189	PCSK7	protein_coding	10989	3627	1.59895
ENSG00000136732.16	chr2	126656133	126696667	+	40535	GYPC	protein_coding	658	217	1.59595
ENSG00000287687.2	chr2	74723873	74778780	-	54908	ENSG00000287687	lncRNA	231	76	1.59119
ENSG00000106211.10	chr7	76302673	76304295	+	1623	HSPB1	protein_coding	15316	5087	1.58996
ENSG00000223599.1	chr1	153852106	153853414	-	1309	ENSG00000223599	processed_pseudogene	104	34	1.58496
ENSG00000285638.1	chr1	190878145	191151410	-	273266	ENSG00000285638	lncRNA	35	11	1.58496
ENSG00000225486.1	chr1	233836080	233836432	-	353	ENSG00000225486	processed_pseudogene	89	29	1.58496
ENSG00000223776.5	chr1	236523052	236524508	-	1457	LGALS8-AS1	lncRNA	17	5	1.58496
ENSG00000228613.1	chr2	1546665	1620113	-	73449	ENSG00000228613	lncRNA	17	5	1.58496
ENSG00000285876.1	chr2	13000953	13331683	+	330731	ENSG00000285876	lncRNA	17	5	1.58496
ENSG00000170745.12	chr2	17877847	18361616	+	483770	KCNS3	protein_coding	32	10	1.58496
ENSG00000276087.2	chr2	24124366	24190436	+	66071	ENSG00000276087	protein_coding	62	20	1.58496
ENSG00000114279.15	chr3	192139390	192767764	-	628375	FGF12	protein_coding	17	5	1.58496
ENSG00000174473.16	chr4	171812254	173041559	+	1229306	GALNTL6	protein_coding	20	6	1.58496
ENSG00000250619.1	chr5	9001774	9045940	+	44167	ENSG00000250619	lncRNA	236	78	1.58496
ENSG00000197575.6	chr5	116716243	116716650	+	408	RPS17P2	processed_pseudogene	107	35	1.58496
ENSG00000287390.1	chr5	130655383	130944178	-	288796	ENSG00000287390	lncRNA	20	6	1.58496
ENSG00000050767.18	chr5	178237476	178590393	-	352918	COL23A1	protein_coding	32	10	1.58496
ENSG00000272341.1	chr6	16764346	16766883	+	2538	ENSG00000272341	lncRNA	26	8	1.58496
ENSG00000241106.8	chr6	32812763	32820466	-	7704	HLA-DOB	protein_coding	20	6	1.58496
ENSG00000196114.3	chr6	34576258	34576656	-	399	IFITM3P3	processed_pseudogene	17	5	1.58496
ENSG00000249853.9	chr6	114055596	114343023	-	287428	HS3ST5	protein_coding	23	7	1.58496
ENSG00000135525.19	chr6	136342281	136550819	-	208539	MAP7	protein_coding	29	9	1.58496
ENSG00000232818.2	chr7	23490473	23491364	+	892	RPS2P32	processed_pseudogene	23	7	1.58496
ENSG00000289089.1	chr7	35197503	35199215	-	1713	ENSG00000289089	lncRNA	17	5	1.58496
ENSG00000213717.3	chr7	43274159	43274582	+	424	ENSG00000213717	processed_pseudogene	116	38	1.58496
ENSG00000233028.1	chr7	56175634	56176412	+	779	ENSG00000233028	processed_pseudogene	53	17	1.58496
ENSG00000244479.7	chr7	144300395	144356181	-	55787	OR2A1-AS1	lncRNA	17	5	1.58496
ENSG00000169122.12	chr8	57994523	58204279	+	209757	FAM110B	protein_coding	92	30	1.58496
ENSG00000254247.1	chr8	118982579	118982875	-	297	ENSG00000254247	processed_pseudogene	32	10	1.58496
ENSG00000167701.14	chr8	144502973	144507174	+	4202	GPT	protein_coding	17	5	1.58496
ENSG00000180221.6	chr10	58212541	58213036	-	496	TPT1P10	processed_pseudogene	32	10	1.58496
ENSG00000255511.1	chr11	18870989	18873462	-	2474	ENSG00000255511	processed_pseudogene	23	7	1.58496
ENSG00000290940.1	chr12	8234342	8242948	-	8607	ENSG00000290940	lncRNA	47	15	1.58496
ENSG00000260329.2	chr12	106954029	106955504	-	1476	TMEM263-DT	lncRNA	20	6	1.58496
ENSG00000250548.7	chr14	61556273	61570653	-	14381	LINC01303	lncRNA	20	6	1.58496
ENSG00000291058.1	chr15	28789664	28808298	+	18635	ENSG00000291058	lncRNA	29	9	1.58496
ENSG00000188266.14	chr15	78507564	78537372	+	29809	HYKK	protein_coding	29	9	1.58496
ENSG00000260668.1	chr16	64260570	64261239	-	670	ENSG00000260668	processed_pseudogene	47	15	1.58496
ENSG00000267102.1	chr17	35409602	35410228	-	627	ENSG00000267102	transcribed_processed_pseudogene	23	7	1.58496
ENSG00000131094.4	chr17	44959693	44968303	-	8611	C1QL1	protein_coding	17	5	1.58496
ENSG00000177369.11	chr17	49230853	49318011	+	87159	FLJ40194	lncRNA	122	40	1.58496
ENSG00000227517.7	chr17	69577251	69903000	+	325750	LINC01483	lncRNA	47	15	1.58496
ENSG00000104903.5	chr19	13099033	13103161	-	4129	LYL1	protein_coding	65	21	1.58496
ENSG00000287271.1	chr19	38975161	39014527	+	39367	ENSG00000287271	lncRNA	29	9	1.58496
ENSG00000274306.1	chr19	49682117	49682195	+	79	MIR5088	miRNA	83	27	1.58496
ENSG00000197381.18	chr21	45073853	45226560	+	152708	ADARB1	protein_coding	452	150	1.58496
ENSG00000205559.5	chr22	50583026	50595634	+	12609	CHKB-DT	lncRNA	38	12	1.58496
ENSG00000086717.19	chrX	18675909	18827921	+	152013	PPEF1	protein_coding	17	5	1.58496
ENSG00000224216.1	chrX	155334858	155351957	-	17100	ENSG00000224216	lncRNA	23	7	1.58496
ENSG00000218980.2	chr6	57004520	57004799	+	280	FTH1P15	processed_pseudogene	781	260	1.58312
ENSG00000090013.11	chr19	40447765	40465764	-	18000	BLVRB	protein_coding	1460	487	1.582
ENSG00000223361.5	chr5	17353695	17354624	-	930	FTH1P10	transcribed_processed_pseudogene	5676	1896	1.58141
ENSG00000111275.13	chr12	111766887	111817532	+	50646	ALDH2	protein_coding	842	281	1.57984
ENSG00000170390.16	chr4	150078445	150257438	+	178994	DCLK2	protein_coding	253	84	1.57929
ENSG00000164530.15	chr6	36948263	36964837	+	16575	PI16	protein_coding	1148	384	1.57745
ENSG00000239779.7	chr2	74458400	74460891	+	2492	WBP1	protein_coding	868	291	1.57339
ENSG00000224892.6	chr13	51454164	51461315	+	7152	RPS4XP16	transcribed_processed_pseudogene	243	81	1.57319
ENSG00000214612.3	chr20	18504633	18505066	+	434	RPS19P1	processed_pseudogene	6700	2251	1.57317
ENSG00000213885.4	chr21	25361821	25381756	+	19936	RPL13AP7	transcribed_processed_pseudogene	1504	505	1.57255
ENSG00000267534.4	chr19	10221433	10231331	-	9899	S1PR2	protein_coding	293	98	1.57032
ENSG00000087076.9	chr19	48813018	48836510	-	23493	HSD17B14	protein_coding	91	30	1.56937
ENSG00000260162.2	chr16	88177289	88178646	+	1358	ENSG00000260162	lncRNA	171	57	1.56828
ENSG00000286739.2	chr2	74715269	74805979	+	90711	ENSG00000286739	lncRNA	236	79	1.56682
ENSG00000137070.19	chr9	34652162	34661902	+	9741	IL11RA	protein_coding	384	129	1.56635
ENSG00000254851.1	chr11	117135528	117138582	+	3055	ENSG00000254851	unprocessed_pseudogene	298	100	1.56579
ENSG00000266437.1	chr19	4445978	4446048	+	71	MIR4746	miRNA	67	22	1.5639
ENSG00000152380.10	chr5	80487969	80542563	+	54595	FAM151B	protein_coding	197	66	1.56327
ENSG00000231187.3	chr10	46580708	46598150	-	17443	SYT15-AS1	lncRNA	61	20	1.56188
ENSG00000204682.9	chr10	21490272	21497260	-	6989	MIR1915HG	lncRNA	58	19	1.56071
ENSG00000107954.11	chr10	103493705	103592546	+	98842	NEURL1	protein_coding	108	36	1.55873
ENSG00000242405.2	chr12	12155262	12155772	+	511	ENSG00000242405	processed_pseudogene	52	17	1.558
ENSG00000284060.1	chr22	21002895	21009453	-	6559	ENSG00000284060	transcribed_unprocessed_pseudogene	52	17	1.558
ENSG00000114115.10	chr3	139517434	139539829	-	22396	RBP1	protein_coding	832	282	1.55751
ENSG00000237310.3	chr7	66493607	66495758	+	2152	LINC03011	lncRNA	49	16	1.55639
ENSG00000103888.17	chr15	80779343	80951776	+	172434	CEMIP	protein_coding	10328	3516	1.55428
ENSG00000183979.8	chr17	81900745	81902905	+	2161	NPB	protein_coding	90	30	1.5536
ENSG00000105516.11	chr19	48630030	48637379	-	7350	DBP	protein_coding	90	30	1.5536
ENSG00000101335.10	chr20	36541497	36551447	+	9951	MYL9	protein_coding	16515	5626	1.55343
ENSG00000185432.12	chr12	50923472	50932510	+	9039	METTL7A	protein_coding	43	14	1.55254
ENSG00000197140.15	chr8	39106990	39284917	+	177928	ADAM32	protein_coding	520	177	1.54941
ENSG00000168209.6	chr10	72273919	72276036	+	2118	DDIT4	protein_coding	3039	1038	1.54888
ENSG00000167468.20	chr19	1103982	1106791	+	2810	GPX4	protein_coding	5960	2037	1.5484
ENSG00000254369.6	chr7	27129977	27155928	+	25952	HOXA-AS3	lncRNA	154	52	1.5482
ENSG00000234496.2	chr1	65092392	65092614	-	223	MRPS21P1	processed_pseudogene	37	12	1.54749
ENSG00000286575.1	chr10	102898649	102918335	-	19687	ENSG00000286575	lncRNA	37	12	1.54749
ENSG00000235217.6	chr20	32186477	32190527	-	4051	TSPY26P	transcribed_processed_pseudogene	37	12	1.54749
ENSG00000249240.2	chr15	64841883	64930920	+	89038	ENSG00000249240	protein_coding	487	166	1.54703
ENSG00000241839.10	chr15	64841883	64868002	+	26120	PLEKHO2	protein_coding	478	163	1.54633
ENSG00000234118.1	chr10	110936622	110937233	-	612	RPL13AP6	processed_pseudogene	437	149	1.54597
ENSG00000213275.2	chr11	69303412	69303807	-	396	IFITM9P	processed_pseudogene	69	23	1.54432
ENSG00000279528.1	chrX	48580741	48581165	+	425	ENSG00000279528	TEC	34	11	1.54432
ENSG00000197766.9	chr19	859453	867884	+	8432	CFD	protein_coding	101	34	1.54314
ENSG00000257878.3	chr12	95996460	96011711	+	15252	ENSG00000257878	lncRNA	372	127	1.54303
ENSG00000243649.10	chr6	31945650	31952086	+	6437	CFB	protein_coding	261	89	1.54157
ENSG00000274642.1	chr1	120197085	120319680	+	122596	ENSG00000274642	unprocessed_pseudogene	127	43	1.54057
ENSG00000121594.12	chr3	119524293	119559614	-	35322	CD80	protein_coding	31	10	1.54057
ENSG00000244019.1	chr5	77545397	77546266	+	870	RPS2P24	processed_pseudogene	31	10	1.54057
ENSG00000213216.2	chr9	123029373	123029753	-	381	ENSG00000213216	processed_pseudogene	63	21	1.54057
ENSG00000153902.14	chr19	35124513	35142451	-	17939	LGI4	protein_coding	63	21	1.54057
ENSG00000091592.17	chr17	5499415	5619424	-	120010	NLRP1	protein_coding	3251	1117	1.54041
ENSG00000185201.18	chr11	303655	309397	+	5743	IFITM2	protein_coding	2436	837	1.54008
ENSG00000230837.1	chr20	33752167	33752543	-	377	RPL31P2	processed_pseudogene	734	252	1.53861
ENSG00000179163.12	chr1	23845077	23868290	-	23214	FUCA1	protein_coding	86	29	1.53605
ENSG00000145020.16	chr3	49416778	49422685	-	5908	AMT	protein_coding	57	19	1.53605
ENSG00000216480.2	chr6	159526062	159526527	-	466	ENSG00000216480	processed_pseudogene	57	19	1.53605
ENSG00000165113.13	chr9	83739425	83829516	-	90092	GKAP1	protein_coding	28	9	1.53605
ENSG00000128815.20	chr10	48684873	48982956	+	298084	WDFY4	protein_coding	28	9	1.53605
ENSG00000134533.6	chr12	15107783	15348675	-	240893	RERG	protein_coding	28	9	1.53605
ENSG00000289985.1	chr19	11676606	11694991	-	18386	ENSG00000289985	lncRNA	28	9	1.53605
ENSG00000087086.15	chr19	48965309	48966879	+	1571	FTL	protein_coding	84001	28986	1.53502
ENSG00000244270.1	chr14	49577392	49577794	-	403	RPL32P29	processed_pseudogene	112	38	1.53478
ENSG00000240003.2	chr5	80500332	80501400	+	1069	RPL7P24	processed_pseudogene	161	55	1.5325
ENSG00000238003.1	chr1	201978642	201978949	+	308	RPL10P4	processed_pseudogene	187	64	1.53222
ENSG00000242088.1	chr15	24910874	24911125	-	252	ENSG00000242088	processed_pseudogene	106	36	1.53201
ENSG00000107317.13	chr9	136975092	136981742	+	6651	PTGDS	protein_coding	25	8	1.53051
ENSG00000126460.11	chr19	49580646	49591004	+	10359	PRRG2	protein_coding	25	8	1.53051
ENSG00000092758.18	chr20	62816244	62841159	+	24916	COL9A3	protein_coding	25	8	1.53051
ENSG00000237836.6	chrX	18890296	18894974	+	4679	PHKA2-AS1	lncRNA	126	43	1.52925
ENSG00000291317.1	chr8	144463817	144465667	-	1851	TMEM276	protein_coding	429	148	1.52902
ENSG00000203780.12	chr10	125896564	126009592	+	113029	FANK1	protein_coding	120	41	1.52655
ENSG00000142494.13	chr17	19495385	19579034	+	83650	SLC47A1	protein_coding	451	156	1.52556
ENSG00000254192.1	chr5	168654513	168667761	+	13249	ENSG00000254192	lncRNA	284	98	1.52546
ENSG00000130433.8	chr19	53991637	54012666	+	21030	CACNG6	protein_coding	94	32	1.52546
ENSG00000274760.1	chr20	49279116	49279208	+	93	ENSG00000274760	misc_RNA	212	73	1.52526
ENSG00000213903.9	chr14	24311450	24318036	+	6587	LTB4R	protein_coding	163	56	1.52466
ENSG00000182901.18	chr1	240767636	241357374	-	589739	RGS7	protein_coding	813	282	1.52423
ENSG00000226608.3	chr20	4023917	4024444	+	528	FTLP3	processed_pseudogene	18799	6536	1.52403
ENSG00000238198.2	chr1	113011687	113073113	-	61427	LRIG2-DT	lncRNA	22	7	1.52356
ENSG00000284964.1	chr1	149607467	149608516	+	1050	ENSG00000284964	transcribed_unprocessed_pseudogene	45	15	1.52356
ENSG00000203721.8	chr1	200253419	200400705	-	147287	LINC00862	lncRNA	22	7	1.52356
ENSG00000143858.12	chr1	202590596	202710454	-	119859	SYT2	protein_coding	22	7	1.52356
ENSG00000287625.1	chr2	84926019	84966685	+	40667	ENSG00000287625	lncRNA	22	7	1.52356
ENSG00000226878.2	chr2	159056005	159056859	-	855	GSTM3P2	processed_pseudogene	45	15	1.52356
ENSG00000250672.1	chr5	33090126	33090349	-	224	ENSG00000250672	processed_pseudogene	22	7	1.52356
ENSG00000248752.3	chr5	125333369	126368755	-	1035387	ENSG00000248752	lncRNA	22	7	1.52356
ENSG00000145832.16	chr5	135476913	135889770	+	412858	SLC25A48	protein_coding	22	7	1.52356
ENSG00000082269.17	chr6	70412941	70561174	+	148234	FAM135A	protein_coding	68	23	1.52356
ENSG00000120049.20	chr10	101825974	101843920	-	17947	KCNIP2	protein_coding	22	7	1.52356
ENSG00000255367.3	chr11	3481520	3581211	-	99692	ENSG00000255367	lncRNA	22	7	1.52356
ENSG00000283393.1	chr11	43718676	43719143	+	468	ENSG00000283393	processed_pseudogene	91	31	1.52356
ENSG00000243721.1	chr11	43718676	43719146	+	471	RPL23AP63	processed_pseudogene	91	31	1.52356
ENSG00000041515.16	chr13	108596152	109208005	+	611854	MYO16	protein_coding	22	7	1.52356
ENSG00000182685.8	chr16	2209253	2210905	-	1653	BRICD5	protein_coding	160	55	1.52356
ENSG00000056998.20	chrX	2828822	2882820	+	53999	GYG2	protein_coding	114	39	1.52356
ENSG00000116117.19	chr2	204545475	205620162	+	1074688	PARD3B	protein_coding	88	30	1.52154
ENSG00000273047.1	chr20	63738270	63740398	+	2129	ENSG00000273047	protein_coding	243	84	1.52135
ENSG00000281131.1	chr2	180692104	180916939	+	224836	SCHLAP1	lncRNA	5754	2005	1.52049
ENSG00000226937.9	chr10	45002222	45076066	-	73845	CEP164P1	transcribed_processed_pseudogene	742	258	1.52041
ENSG00000268975.2	chr19	40771648	40796943	+	25296	MIA-RAB4B	protein_coding	716	249	1.52005
ENSG00000283764.1	chr8	144791931	144791991	-	61	MIR6850	miRNA	323	112	1.51967
ENSG00000167107.13	chr17	50426158	50474845	+	48688	ACSF2	protein_coding	171	59	1.51937
ENSG00000167578.18	chr19	40778216	40796942	+	18727	RAB4B	protein_coding	715	249	1.51803
ENSG00000225475.1	chr1	56619409	56619549	-	141	ENSG00000225475	processed_pseudogene	125	43	1.51785
ENSG00000175183.10	chr12	76858709	76879023	-	20315	CSRP2	protein_coding	188	65	1.51785
ENSG00000205220.12	chr16	67934506	67936864	-	2359	PSMB10	protein_coding	837	292	1.51605
ENSG00000181350.12	chr17	16441577	16492193	-	50617	LRRC75A	protein_coding	3817	1334	1.51598
ENSG00000149177.15	chr11	47980425	48170839	+	190415	PTPRJ	protein_coding	325	113	1.51584
ENSG00000139292.13	chr12	71439798	71586310	+	146513	LGR5	protein_coding	19	6	1.51457
ENSG00000286757.4	chr13	99841879	99957659	-	115781	ENSG00000286757	lncRNA	19	6	1.51457
ENSG00000103154.10	chr16	83968244	84002776	+	34533	NECAB2	protein_coding	39	13	1.51457
ENSG00000232797.1	chr21	13792635	13793141	+	507	FAM207CP	processed_pseudogene	39	13	1.51457
ENSG00000173706.15	chr3	124965710	125055997	-	90288	HEG1	protein_coding	3933	1376	1.51447
ENSG00000217275.2	chr6	26202156	26202654	+	499	ENSG00000217275	processed_pseudogene	56	19	1.51096
ENSG00000127561.16	chr16	1989660	1994275	+	4616	SYNGR3	protein_coding	56	19	1.51096
ENSG00000260260.3	chr16	2154792	2155405	-	614	SNHG19	lncRNA	341	119	1.51096
ENSG00000262580.5	chr17	80200673	80205949	-	5277	ENSG00000262580	lncRNA	56	19	1.51096
ENSG00000168899.5	chr2	85584431	85593406	+	8976	VAMP5	protein_coding	1096	384	1.51063
ENSG00000241411.1	chr4	134952259	134952889	-	631	ENSG00000241411	processed_pseudogene	187	65	1.51019
ENSG00000238081.1	chr1	89289676	89290337	-	662	ENSG00000238081	processed_pseudogene	36	12	1.50901
ENSG00000170379.21	chr7	143620952	143730410	+	109459	TCAF2	protein_coding	36	12	1.50901
ENSG00000215241.4	chr12	8235415	8242564	+	7150	LINC02449	lncRNA	36	12	1.50901
ENSG00000151322.20	chr14	32934396	33820863	+	886468	NPAS3	protein_coding	36	12	1.50901
ENSG00000148450.13	chr10	23095579	23122013	+	26435	MSRB2	protein_coding	618	217	1.50561
ENSG00000228331.2	chr17	19496943	19497528	+	586	RPL17P43	processed_pseudogene	433	152	1.50416
ENSG00000133315.12	chr11	63998558	64166113	-	167556	MACROD1	protein_coding	345	121	1.50389
ENSG00000142621.21	chr1	15236521	15400283	+	163763	FHAD1	protein_coding	16	5	1.5025
ENSG00000205795.5	chr2	10056473	10080944	-	24472	CYS1	protein_coding	16	5	1.5025
ENSG00000213958.2	chr2	181961212	181962478	-	1267	KRT18P29	processed_pseudogene	16	5	1.5025
ENSG00000213587.3	chr3	50719482	50719951	-	470	ENSG00000213587	processed_pseudogene	50	17	1.5025
ENSG00000109265.15	chr4	56049098	56330609	+	281512	CRACD	protein_coding	16	5	1.5025
ENSG00000241250.1	chr4	56710060	56710614	+	555	RPL17P20	processed_pseudogene	16	5	1.5025
ENSG00000241281.1	chr4	147425974	147426351	-	378	ENSG00000241281	processed_pseudogene	16	5	1.5025
ENSG00000276576.1	chr6	57029521	57029988	+	468	MRPL30P1	processed_pseudogene	16	5	1.5025
ENSG00000179131.7	chr7	66914581	66914943	+	363	ENSG00000179131	processed_pseudogene	84	29	1.5025
ENSG00000224046.3	chr7	87151419	87152420	-	1002	DMTF1-AS1	lncRNA	16	5	1.5025
ENSG00000253633.2	chr8	102528740	102539943	+	11204	LINC03047	lncRNA	16	5	1.5025
ENSG00000249917.3	chr8	115950511	116325062	-	374552	LINC00536	lncRNA	16	5	1.5025
ENSG00000254578.1	chr8	144463817	144465101	+	1285	ENSG00000254578	lncRNA	390	137	1.5025
ENSG00000227155.7	chr9	452492	492248	-	39757	DOCK8-AS2	lncRNA	16	5	1.5025
ENSG00000204136.12	chr9	121444991	121499844	-	54854	GGTA1	protein_coding	16	5	1.5025
ENSG00000262075.3	chr9	136322303	136327323	-	5021	DKFZP434A062	lncRNA	16	5	1.5025
ENSG00000224934.6	chr10	99430915	99463259	+	32345	GOT1-DT	lncRNA	16	5	1.5025
ENSG00000166800.11	chr11	18455824	18479601	+	23778	LDHAL6A	protein_coding	16	5	1.5025
ENSG00000186047.11	chr13	50519364	50843939	-	324576	DLEU7	protein_coding	16	5	1.5025
ENSG00000224853.3	chr13	73413473	73661891	-	248419	LINC00393	lncRNA	16	5	1.5025
ENSG00000271002.1	chr17	8199123	8199437	-	315	ENSG00000271002	processed_pseudogene	67	23	1.5025
ENSG00000274561.1	chr17	68131462	68131907	+	446	ENSG00000274561	lncRNA	16	5	1.5025
ENSG00000264745.1	chr18	23994213	24015339	-	21127	TTC39C-AS1	lncRNA	50	17	1.5025
ENSG00000130377.14	chr19	6135247	6193094	+	57848	ACSBG2	protein_coding	16	5	1.5025
ENSG00000242221.9	chr19	43064209	43083045	-	18837	PSG2	protein_coding	67	23	1.5025
ENSG00000234335.1	chr10	32102522	32103293	-	772	RPS4XP11	processed_pseudogene	537	189	1.50161
ENSG00000282951.1	chr19	40779780	40796943	-	17164	ENSG00000282951	lncRNA	687	242	1.50145
ENSG00000242411.2	chr19	56217168	56217777	-	610	ENSG00000242411	processed_pseudogene	183	64	1.50119
ENSG00000112902.12	chr5	9035033	9546075	-	511043	SEMA5A	protein_coding	279	98	1.49993
ENSG00000286533.1	chr6	159468601	159662627	-	194027	ENSG00000286533	lncRNA	64	22	1.49881
ENSG00000220925.2	chrX	70148582	70149654	-	1073	IGBP1-AS2	lncRNA	47	16	1.4975
ENSG00000234352.9	chr7	136685559	137182107	-	496549	ENSG00000234352	lncRNA	188	66	1.49615
ENSG00000156587.16	chr11	57551656	57568284	-	16629	UBE2L6	protein_coding	597	211	1.49608
ENSG00000005249.14	chr7	107044705	107161811	+	117107	PRKAR2B	protein_coding	30	10	1.49476
ENSG00000243830.2	chr12	8460618	8461232	+	615	ENSG00000243830	processed_pseudogene	61	21	1.49476
ENSG00000266527.1	chr17	27874645	27881237	+	6593	ENSG00000266527	lncRNA	61	21	1.49476
ENSG00000285051.2	chr3	170448639	170860993	+	412355	SLC7A14-AS1	lncRNA	861	305	1.49416
ENSG00000146232.17	chr6	44258166	44265788	-	7623	NFKBIE	protein_coding	182	64	1.49333
ENSG00000092969.12	chr1	218345336	218444619	+	99284	TGFB2	protein_coding	151	53	1.49304
ENSG00000120899.18	chr8	27311482	27459391	+	147910	PTK2B	protein_coding	120	42	1.4926
ENSG00000291149.1	chr7	143721660	143836933	-	115274	ENSG00000291149	lncRNA	44	15	1.49185
ENSG00000231711.2	chr22	46039907	46044853	-	4947	LINC00899	lncRNA	44	15	1.49185
ENSG00000139266.6	chr12	57755103	57760411	+	5309	MARCHF9	protein_coding	103	36	1.49099
ENSG00000185187.13	chr11	405716	417455	-	11740	SIGIRR	protein_coding	370	131	1.49088
ENSG00000286924.1	chr10	22964926	23133804	-	168879	ENSG00000286924	lncRNA	634	225	1.49043
ENSG00000238172.2	chr9	100116755	100117651	-	897	RPS2P35	processed_pseudogene	951	338	1.48968
ENSG00000109182.12	chr4	48986275	49062081	+	75807	CWH43	protein_coding	72	25	1.48938
ENSG00000104856.15	chr19	45001461	45038192	+	36732	RELB	protein_coding	392	139	1.4891
ENSG00000136720.7	chr2	128236716	128318868	-	82153	HS6ST1	protein_coding	406	144	1.48898
ENSG00000149243.17	chr11	75422394	75433203	-	10810	KLHL35	protein_coding	86	30	1.48875
ENSG00000184304.17	chr14	29576479	30191898	-	615420	PRKD1	protein_coding	173	61	1.48875
ENSG00000227241.1	chr2	178105637	178105753	+	117	ENSG00000227241	processed_pseudogene	187	66	1.4885
ENSG00000181896.12	chr19	19668796	19683509	+	14714	ZNF101	protein_coding	100	35	1.48829
ENSG00000171345.13	chr17	41523617	41528308	-	4692	KRT19	protein_coding	1985	707	1.48804
ENSG00000125744.12	chr19	45485294	45497055	-	11762	RTN2	protein_coding	243	86	1.48779
ENSG00000266891.1	chr18	9734882	9735602	-	721	ENSG00000266891	processed_pseudogene	142	50	1.48745
ENSG00000090238.12	chr16	30092314	30096915	-	4602	YPEL3	protein_coding	408	145	1.48613
ENSG00000286292.2	chr4	184475196	184502681	+	27486	ENSG00000286292	lncRNA	27	9	1.48543
ENSG00000250346.1	chr5	147922179	147923421	+	1243	EEF1GP2	processed_pseudogene	41	14	1.48543
ENSG00000276528.1	chr7	27096124	27096248	+	125	ENSG00000276528	misc_RNA	27	9	1.48543
ENSG00000102935.12	chr16	49487524	49857919	-	370396	ZNF423	protein_coding	83	29	1.48543
ENSG00000267452.3	chr17	51336646	51521401	+	184756	LINC02073	lncRNA	27	9	1.48543
ENSG00000224012.3	chr5	163709210	163709514	-	305	ENSG00000224012	processed_pseudogene	868	310	1.48244
ENSG00000182326.17	chr12	6988259	7071032	+	82774	C1S	protein_coding	2262	809	1.48224
ENSG00000186994.12	chr19	8322584	8343262	-	20679	KANK3	protein_coding	52	18	1.47999
ENSG00000128487.19	chr17	20008865	20319026	+	310162	SPECC1	protein_coding	144	51	1.47947
ENSG00000178026.13	chr22	24585620	24593208	-	7589	LRRC75B	protein_coding	183	65	1.47917
ENSG00000258658.1	chr14	58370023	58395641	-	25619	TOMM20L-DT	lncRNA	38	13	1.47805
ENSG00000267213.4	chr19	32390050	32405560	-	15511	DPY19L3-DT	lncRNA	38	13	1.47805
ENSG00000279865.1	chr12	8080381	8082163	-	1783	ENSG00000279865	TEC	191	68	1.47644
ENSG00000170430.10	chr10	129467190	129770983	+	303794	MGMT	protein_coding	1089	391	1.4754
ENSG00000236213.4	chr2	37562486	37646698	+	84213	ENSG00000236213	lncRNA	1403	504	1.47519
ENSG00000133169.6	chrX	103062651	103064171	-	1521	BEX1	protein_coding	491	176	1.47491
ENSG00000139112.11	chr12	10212458	10223128	+	10671	GABARAPL1	protein_coding	666	239	1.47465
ENSG00000136859.10	chr9	127087348	127122635	-	35288	ANGPTL2	protein_coding	866	311	1.47449
ENSG00000223916.1	chr3	43484972	43485880	-	909	ENSG00000223916	processed_pseudogene	24	8	1.47393
ENSG00000175600.16	chr7	40135005	40860763	+	725759	SUGCT	protein_coding	135	48	1.47275
ENSG00000101255.12	chr20	362835	397559	+	34725	TRIB3	protein_coding	2420	873	1.4699
ENSG00000186493.14	chr5	2752131	2755397	+	3267	IRX2-DT	lncRNA	143	51	1.46949
ENSG00000261220.3	chr8	133572158	133573861	+	1704	ST3GAL1-DT	lncRNA	35	12	1.46949
ENSG00000173992.9	chr11	66593153	66606019	+	12867	CCS	protein_coding	838	302	1.46935
ENSG00000180096.13	chr16	30378135	30395991	-	17857	SEPTIN1	protein_coding	57	20	1.46566
ENSG00000144488.15	chr2	238100340	238133287	+	32948	ESPNL	protein_coding	68	24	1.46467
ENSG00000229618.3	chr7	12726152	13751920	+	1025769	ENSG00000229618	lncRNA	68	24	1.46467
ENSG00000068079.8	chr17	43006740	43014456	+	7717	IFI35	protein_coding	435	157	1.4644
ENSG00000234985.2	chr7	121440834	121441261	-	428	ENSG00000234985	processed_pseudogene	733	265	1.46435
ENSG00000227712.3	chr1	119230313	119327915	-	97603	ENSG00000227712	lncRNA	21	7	1.45943
ENSG00000249715.13	chr2	96642737	96704887	+	62151	FER1L5	protein_coding	21	7	1.45943
ENSG00000278677.2	chr6	27892699	27893185	-	487	H2AC17	protein_coding	21	7	1.45943
ENSG00000214765.11	chr7	45736787	45765812	-	29026	SEPTIN7P2	transcribed_unprocessed_pseudogene	43	15	1.45943
ENSG00000069696.7	chr11	637269	640706	+	3438	DRD4	protein_coding	21	7	1.45943
ENSG00000019102.12	chr11	124747474	124752255	-	4782	VSIG2	protein_coding	21	7	1.45943
ENSG00000259102.2	chr14	21162513	21163743	+	1231	SMARCE1P3	processed_pseudogene	21	7	1.45943
ENSG00000197165.11	chr16	28591943	28597050	-	5108	SULT1A2	protein_coding	32	11	1.45943
ENSG00000268475.1	chr19	41425359	41426237	+	879	ENSG00000268475	lncRNA	54	19	1.45943
ENSG00000167733.14	chr19	5680604	5688523	+	7920	HSD11B1L	protein_coding	172	62	1.45735
ENSG00000133619.18	chr7	149714781	149734575	+	19795	KRBA1	protein_coding	161	58	1.45721
ENSG00000234975.6	chr1	228687415	228687826	+	412	FTH1P2	processed_pseudogene	9650	3515	1.45674
ENSG00000226440.7	chr6	112236093	112307009	+	70917	LAMA4-AS1	lncRNA	364	132	1.45647
ENSG00000281613.2	chr6	112236806	112350094	+	113289	ENSG00000281613	protein_coding	364	132	1.45647
ENSG00000213126.2	chr2	179814251	179814675	+	425	TXNL4AP1	processed_pseudogene	95	34	1.45568
ENSG00000137273.6	chr6	1389576	1395603	+	6028	FOXF2	protein_coding	191	69	1.45568
ENSG00000189129.14	chr10	80131682	80145359	+	13678	PLAC9	protein_coding	901	328	1.45504
ENSG00000205846.4	chr12	8455962	8478330	+	22369	CLEC6A	protein_coding	62	22	1.45372
ENSG00000213312.3	chr6	63548708	63549508	-	801	RPL7AP34	processed_pseudogene	615	224	1.45301
ENSG00000233778.3	chr8	92144088	92144435	-	348	ENSG00000233778	processed_pseudogene	218	79	1.45286
ENSG00000279296.1	chr17	6772831	6776116	-	3286	PRAL	TEC	155	56	1.45251
ENSG00000132561.14	chr8	97868840	98036724	+	167885	MATN2	protein_coding	174	63	1.45121
ENSG00000186301.8	chr1	16645622	16650289	+	4668	MST1P2	unprocessed_pseudogene	40	14	1.45066
ENSG00000227379.2	chr20	25368275	25368766	-	492	PPIAP2	processed_pseudogene	40	14	1.45066
ENSG00000236060.2	chr9	72007881	72008136	-	256	HSPB1P1	processed_pseudogene	1387	507	1.45011
ENSG00000105894.13	chr7	137227341	137343774	-	116434	PTN	protein_coding	220	80	1.44805
ENSG00000231424.3	chr1	170748573	171251857	-	503285	ENSG00000231424	lncRNA	29	10	1.44746
ENSG00000233747.1	chr2	24334512	24335152	+	641	RPL36AP13	processed_pseudogene	89	32	1.44746
ENSG00000251271.3	chr4	3935447	3942519	+	7073	ALG1L7P	unprocessed_pseudogene	29	10	1.44746
ENSG00000213376.4	chr5	174513305	174514307	+	1003	GAPDHP71	processed_pseudogene	29	10	1.44746
ENSG00000181652.20	chr7	151012209	151024499	-	12291	ATG9B	protein_coding	29	10	1.44746
ENSG00000197905.10	chr12	2959330	3040676	+	81347	TEAD4	protein_coding	269	98	1.44746
ENSG00000258998.2	chr14	44763153	44782829	-	19677	LINC02302	lncRNA	29	10	1.44746
ENSG00000240096.1	chr14	93223598	93224139	-	542	ENSG00000240096	processed_pseudogene	269	98	1.44746
ENSG00000263400.8	chr17	10729777	10815164	+	85388	TMEM220-AS1	lncRNA	29	10	1.44746
ENSG00000213626.13	chr2	30231534	30323730	+	92197	LBH	protein_coding	457	167	1.44689
ENSG00000235065.1	chr20	21114723	21115197	+	475	RPL24P2	processed_pseudogene	601	220	1.44572
ENSG00000119950.21	chr10	110207605	110287365	+	79761	MXI1	protein_coding	146	53	1.44478
ENSG00000287896.1	chr19	47469910	47478550	+	8641	ENSG00000287896	lncRNA	184	67	1.44392
ENSG00000110455.14	chr11	44065925	44084237	+	18313	ACCS	protein_coding	252	92	1.44383
ENSG00000182165.20	chr7	87322943	87345560	-	22618	TP53TG1	lncRNA	290	106	1.44341
ENSG00000205403.15	chr4	109731008	109802150	-	71143	CFI	protein_coding	105	38	1.44252
ENSG00000243592.1	chr5	56136979	56137531	+	553	RPL17P22	processed_pseudogene	105	38	1.44252
ENSG00000139567.13	chr12	51906908	51923361	+	16454	ACVRL1	protein_coding	105	38	1.44252
ENSG00000048649.14	chr11	77660009	77820869	-	160861	RSF1	protein_coding	3366	1239	1.44112
ENSG00000226944.1	chr1	6204840	6205780	-	941	RNF207-AS1	lncRNA	18	6	1.44057
ENSG00000286623.1	chr2	74415422	74416781	+	1360	ENSG00000286623	lncRNA	37	13	1.44057
ENSG00000168993.15	chr4	784957	826129	-	41173	CPLX1	protein_coding	18	6	1.44057
ENSG00000250708.3	chr4	173699082	174001488	+	302407	LINC02269	lncRNA	18	6	1.44057
ENSG00000287100.3	chr6	119349886	119689173	+	339288	ENSG00000287100	lncRNA	18	6	1.44057
ENSG00000251470.1	chr8	46697630	46698688	+	1059	ASNSP4	unprocessed_pseudogene	18	6	1.44057
ENSG00000254748.1	chr11	87024583	87025777	+	1195	HNRNPCP8	processed_pseudogene	18	6	1.44057
ENSG00000287618.1	chr12	64099415	64130539	-	31125	ENSG00000287618	lncRNA	18	6	1.44057
ENSG00000261386.2	chr16	67549214	67563958	-	14745	ENSG00000261386	lncRNA	18	6	1.44057
ENSG00000235225.1	chr2	222726457	222726834	+	378	RPL31P17	processed_pseudogene	292	107	1.43987
ENSG00000147251.16	chrX	118495815	118686163	+	190349	DOCK11	protein_coding	338	124	1.43936
ENSG00000221955.11	chr3	125082636	125212864	-	130229	SLC12A8	protein_coding	419	154	1.43812
ENSG00000148204.12	chr9	123356170	123380324	+	24155	CRB2	protein_coding	83	30	1.43812
ENSG00000025708.14	chr22	50525752	50530032	-	4281	TYMP	protein_coding	549	202	1.43795
ENSG00000254101.8	chr8	135859369	137092183	+	1232815	LINC02055	lncRNA	72	26	1.43494
ENSG00000226564.1	chr2	180872867	180873414	-	548	FTH1P20	processed_pseudogene	4508	1667	1.43469
ENSG00000287908.1	chr12	57615280	57626125	+	10846	ENSG00000287908	protein_coding	426	157	1.43431
ENSG00000290100.1	chr2	37617328	37661861	+	44534	ENSG00000290100	lncRNA	1423	526	1.43407
ENSG00000160781.17	chr1	156243320	156248117	-	4798	PAQR6	protein_coding	53	19	1.43296
ENSG00000118004.18	chr2	3594832	3644644	+	49813	COLEC11	protein_coding	404	149	1.43296
ENSG00000267520.2	chr2	60925909	60931610	+	5702	ENSG00000267520	lncRNA	26	9	1.43296
ENSG00000246731.3	chr17	74209980	74213342	-	3363	MGC16275	lncRNA	26	9	1.43296
ENSG00000180340.7	chr17	44557484	44561262	+	3779	FZD2	protein_coding	582	215	1.43246
ENSG00000227207.2	chr1	72301472	72301829	+	358	RPL31P12	processed_pseudogene	115	42	1.43172
ENSG00000267119.1	chr19	9820141	9820455	+	315	RPL10P15	processed_pseudogene	177	65	1.43134
ENSG00000164099.3	chr4	118280038	118353003	-	72966	PRSS12	protein_coding	336	124	1.43082
ENSG00000223485.5	chr6	169157162	169163007	-	5846	LINC01615	lncRNA	61	22	1.43063
ENSG00000233627.2	chr6	31999976	32003521	-	3546	C4A-AS1	lncRNA	34	12	1.42884
ENSG00000102524.12	chr13	108251240	108308484	+	57245	TNFSF13B	protein_coding	34	12	1.42884
ENSG00000224066.1	chr1	32204769	32206814	-	2046	ENSG00000224066	lncRNA	77	28	1.42742
ENSG00000240919.1	chr8	53532908	53533704	+	797	ENSG00000240919	processed_pseudogene	120	44	1.42701
ENSG00000142541.18	chr19	49487510	49493057	+	5548	RPL13A	protein_coding	16674	6201	1.42688
ENSG00000164056.11	chr4	123396795	123403760	+	6966	SPRY1	protein_coding	42	15	1.42626
ENSG00000270385.1	chr16	87892955	87893735	+	781	ENSG00000270385	processed_pseudogene	42	15	1.42626
ENSG00000266872.1	chr17	27625484	27626438	-	955	ENSG00000266872	lncRNA	136	50	1.42561
ENSG00000166704.13	chr19	57977076	58003349	-	26274	ZNF606	protein_coding	50	18	1.4245
ENSG00000213371.4	chr3	120805866	120806745	+	880	NAP1L1P3	processed_pseudogene	364	135	1.42429
ENSG00000188765.7	chr2	3617548	3617757	-	210	TMSB4XP2	unprocessed_pseudogene	372	138	1.42409
ENSG00000232907.9	chr20	36507702	36573391	-	65690	DLGAP4-AS1	lncRNA	17040	6351	1.42373
ENSG00000119650.13	chr14	75902136	76084585	+	182450	IFT43	protein_coding	726	270	1.42366
ENSG00000092010.15	chr14	24136163	24138967	+	2805	PSME1	protein_coding	1663	620	1.42199
ENSG00000070371.16	chr22	19179473	19291719	-	112247	CLTCL1	protein_coding	224	83	1.42146
ENSG00000223764.2	chr1	916865	921016	-	4152	LINC02593	lncRNA	481	179	1.42104
ENSG00000291116.1	chr2	129893985	129934340	-	40356	PLAC9P1	lncRNA	82	30	1.42084
ENSG00000255750.6	chr12	26229548	26319720	-	90173	ENSG00000255750	lncRNA	82	30	1.42084
ENSG00000162645.13	chr1	89106132	89150456	-	44325	GBP2	protein_coding	90	33	1.42033
ENSG00000114023.16	chr3	122384161	122412334	+	28174	FAM162A	protein_coding	569	212	1.42011
ENSG00000232573.1	chr14	98972879	98973301	-	423	RPL3P4	processed_pseudogene	9889	3700	1.41806
ENSG00000240052.1	chr5	53413504	53414260	+	757	ENSG00000240052	processed_pseudogene	341	127	1.41785
ENSG00000026297.17	chr6	166922113	166957191	-	35079	RNASET2	protein_coding	520	194	1.41781
ENSG00000204387.14	chr6	31834608	31839766	+	5159	SNHG32	lncRNA	2990	1119	1.41713
ENSG00000198520.12	chr1	44674692	44725591	+	50900	ARMH1	protein_coding	31	11	1.41504
ENSG00000290525.1	chr1	89407679	89424934	+	17256	GBP1P1	lncRNA	23	8	1.41504
ENSG00000225492.7	chr1	89410319	89426243	+	15925	GBP1P1	transcribed_unprocessed_pseudogene	23	8	1.41504
ENSG00000226251.8	chr1	212180141	212285130	-	104990	LINC02608	lncRNA	23	8	1.41504
ENSG00000233891.8	chr2	59238703	59733396	-	494694	ENSG00000233891	lncRNA	23	8	1.41504
ENSG00000152580.9	chr3	151425384	151461061	-	35678	IGSF10	protein_coding	23	8	1.41504
ENSG00000243417.1	chr4	152551277	152552364	-	1088	RPS3AP18	processed_pseudogene	95	35	1.41504
ENSG00000255549.2	chr8	12448013	12511278	-	63266	ENPP7P6	transcribed_unprocessed_pseudogene	23	8	1.41504
ENSG00000272695.2	chr13	113864112	113866834	+	2723	GAS6-DT	lncRNA	23	8	1.41504
ENSG00000241362.2	chr15	89687937	89688243	-	307	RPL36AP43	processed_pseudogene	31	11	1.41504
ENSG00000170175.11	chr17	7445061	7457710	+	12650	CHRNB1	protein_coding	23	8	1.41504
ENSG00000134508.13	chr18	23134564	23260470	+	125907	CABLES1	protein_coding	199	74	1.41504
ENSG00000268713.1	chr19	57261354	57262738	+	1385	ENSG00000268713	lncRNA	47	17	1.41504
ENSG00000217026.3	chr21	27420380	27421023	-	644	RPL10P1	processed_pseudogene	215	80	1.41504
ENSG00000184557.4	chr17	78356778	78360077	-	3300	SOCS3	protein_coding	260	97	1.4132
ENSG00000120837.8	chr12	104117086	104138241	-	21156	NFYB	protein_coding	401	150	1.41265
ENSG00000248223.1	chr5	17353910	17354899	+	990	ENSG00000248223	lncRNA	3384	1271	1.41206
ENSG00000213609.3	chr10	63902451	63903245	-	795	RPL7AP50	processed_pseudogene	1758	660	1.41203
ENSG00000242067.1	chr17	48691116	48691694	-	579	RPL9P28	processed_pseudogene	273	102	1.41153
ENSG00000164796.18	chr8	112222928	113436939	-	1214012	CSMD3	protein_coding	406	152	1.4115
ENSG00000163661.4	chr3	157436850	157443633	+	6784	PTX3	protein_coding	14640	5506	1.41068
ENSG00000244649.5	chr17	48646923	48707346	+	60424	LINC02086	lncRNA	278	104	1.40988
ENSG00000214174.11	chr17	64968222	64973517	-	5296	AMZ2P1	transcribed_unprocessed_pseudogene	84	31	1.40939
ENSG00000215039.9	chr12	6439001	6451607	-	12607	CD27-AS1	lncRNA	275	103	1.40808
ENSG00000164845.17	chr12	8232512	8242948	-	10437	FAM86FP	transcribed_unprocessed_pseudogene	60	22	1.40718
ENSG00000244245.1	chr5	108593609	108593967	+	359	ENSG00000244245	processed_pseudogene	452	170	1.40551
ENSG00000148814.18	chr10	132332154	132381508	+	49355	LRRC27	protein_coding	200	75	1.40312
ENSG00000240392.1	chr14	35262462	35263036	+	575	RPL9P3	processed_pseudogene	377	142	1.40237
ENSG00000242882.1	chr4	173419245	173420137	-	893	RPL5P11	processed_pseudogene	36	13	1.4021
ENSG00000268903.1	chr1	135141	135895	-	755	ENSG00000268903	processed_pseudogene	28	10	1.39855
ENSG00000271955.2	chr2	59218680	60100200	-	881521	ENSG00000271955	lncRNA	28	10	1.39855
ENSG00000290067.1	chr6	131217724	131443800	-	226077	ENSG00000290067	lncRNA	57	21	1.39855
ENSG00000106536.21	chr7	38977909	39493095	+	515187	POU6F2	protein_coding	28	10	1.39855
ENSG00000171840.13	chr12	564296	663589	-	99294	NINJ2	protein_coding	57	21	1.39855
ENSG00000166206.16	chr15	26543552	26939539	-	395988	GABRB3	protein_coding	550	208	1.39855
ENSG00000261840.5	chr16	30697704	30699058	-	1355	ENSG00000261840	lncRNA	28	10	1.39855
ENSG00000269656.1	chr19	47757036	47768840	-	11805	NOP53-AS1	lncRNA	28	10	1.39855
ENSG00000163739.5	chr4	73869393	73871308	+	1916	CXCL1	protein_coding	650	246	1.39815
ENSG00000148175.13	chr9	121338987	121370304	-	31318	STOM	protein_coding	447	169	1.39796
ENSG00000249899.6	chr5	52930606	52990278	-	59673	ITGA2-AS1	lncRNA	215	81	1.39734
ENSG00000240463.1	chr14	34568689	34569129	-	441	RPS19P3	processed_pseudogene	1761	668	1.39714
ENSG00000218014.1	chr6	71584721	71585906	+	1186	KRT19P1	processed_pseudogene	236	89	1.39689
ENSG00000214289.2	chr3	134351852	134356561	-	4710	RPL39P5	transcribed_processed_pseudogene	491	186	1.39562
ENSG00000286863.2	chr1	72283170	72753772	+	470603	ENSG00000286863	lncRNA	141	53	1.39486
ENSG00000213087.3	chr6	151225550	151225947	-	398	ENSG00000213087	processed_pseudogene	993	377	1.39486
ENSG00000138380.18	chr2	202912214	202988263	+	76050	CARF	protein_coding	41	15	1.39232
ENSG00000198870.8	chr9	133376366	133406096	+	29731	STKLD1	protein_coding	62	23	1.39232
ENSG00000173391.9	chr12	10158301	10172138	-	13838	OLR1	protein_coding	20	7	1.39232
ENSG00000256234.1	chr12	26211164	26335856	-	124693	ITPR2-AS1	lncRNA	83	31	1.39232
ENSG00000245750.11	chr15	69462921	69843120	+	380200	DRAIC	lncRNA	20	7	1.39232
ENSG00000279980.1	chr15	90347587	90349437	+	1851	GABARAPL3	TEC	20	7	1.39232
ENSG00000261028.1	chr16	64242608	64343909	-	101302	ENSG00000261028	lncRNA	62	23	1.39232
ENSG00000224790.3	chr21	36966461	36975164	+	8704	HLCS-AS1	lncRNA	20	7	1.39232
ENSG00000250786.4	chr5	9546170	9550725	+	4556	SNHG18	lncRNA	374	142	1.39088
ENSG00000272438.1	chr1	904834	915976	+	11143	ENSG00000272438	lncRNA	75	28	1.38995
ENSG00000104611.12	chr8	19313693	19396218	+	82526	SH2D4A	protein_coding	1185	452	1.38852
ENSG00000134201.12	chr1	109711780	109775428	+	63649	GSTM5	protein_coding	669	255	1.38802
ENSG00000229739.4	chr1	186423481	186521147	+	97667	PDC-AS1	lncRNA	33	12	1.38702
ENSG00000155754.15	chr2	201487421	201619178	-	131758	C2CD6	protein_coding	33	12	1.38702
ENSG00000280241.4	chr4	153948718	154300500	+	351783	ENSG00000280241	lncRNA	33	12	1.38702
ENSG00000099365.11	chr16	30989256	31010638	-	21383	STX1B	protein_coding	33	12	1.38702
ENSG00000232626.3	chr1	202438396	202439957	+	1562	ENSG00000232626	transcribed_processed_pseudogene	540	206	1.386
ENSG00000084444.14	chr12	13044381	13142521	+	98141	FAM234B	protein_coding	127	48	1.38529
ENSG00000155849.16	chr7	36852906	37449223	-	596318	ELMO1	protein_coding	46	17	1.38466
ENSG00000072195.15	chr2	219434843	219493629	+	58787	SPEG	protein_coding	576	220	1.38452
ENSG00000258401.1	chr14	49373966	49374383	+	418	ATP5MC2P2	processed_pseudogene	72	27	1.38247
ENSG00000240622.1	chr3	124151960	124153063	-	1104	RPL7P15	processed_pseudogene	377	144	1.38233
ENSG00000104499.7	chr8	142834247	142916506	+	82260	GML	protein_coding	158	60	1.38215
ENSG00000164967.10	chr9	34610486	34612104	-	1619	RPP25L	protein_coding	330	126	1.382
ENSG00000231236.2	chr21	27358885	27448579	-	89695	ENSG00000231236	lncRNA	215	82	1.37985
ENSG00000121410.12	chr19	58345178	58353492	-	8315	A1BG	protein_coding	488	187	1.3791
ENSG00000239532.1	chr4	37821361	37821838	+	478	ENSG00000239532	processed_pseudogene	25	9	1.37851
ENSG00000270673.2	chr8	63167725	63168465	-	741	YTHDF3-DT	lncRNA	25	9	1.37851
ENSG00000255050.1	chr8	143573490	143577397	+	3908	ENSG00000255050	lncRNA	324	124	1.37851
ENSG00000257096.1	chr14	21521083	21522660	+	1578	ENSG00000257096	lncRNA	25	9	1.37851
ENSG00000259750.1	chr15	59401221	59402004	-	784	NSA2P4	processed_pseudogene	38	14	1.37851
ENSG00000262454.4	chr16	14301389	14331067	+	29679	MIR193BHG	lncRNA	64	24	1.37851
ENSG00000241104.5	chr19	43211791	43248646	-	36856	CEACAMP10	transcribed_processed_pseudogene	25	9	1.37851
ENSG00000233260.1	chrX	133762796	133763683	+	888	RPSAP63	processed_pseudogene	25	9	1.37851
ENSG00000134030.14	chr18	48539031	48863217	+	324187	CTIF	protein_coding	1381	531	1.37726
ENSG00000163171.8	chr2	37641882	37738468	-	96587	CDC42EP3	protein_coding	1448	557	1.37672
ENSG00000186020.13	chr19	36534774	36605276	-	70503	ZNF529	protein_coding	160	61	1.37672
ENSG00000244691.1	chr14	103412119	103412761	-	643	RPL10AP1	processed_pseudogene	134	51	1.37638
ENSG00000137573.14	chr8	69466624	69660915	+	194292	SULF1	protein_coding	2756	1061	1.37632
ENSG00000291263.1	chr16	70219574	70226033	-	6460	SMG1P7	lncRNA	69	26	1.3744
ENSG00000177300.7	chr4	183318100	183320276	-	2177	CLDN22	protein_coding	113	43	1.37346
ENSG00000126709.16	chr1	27666064	27672212	-	6149	IFI6	protein_coding	429	165	1.37315
ENSG00000149577.16	chr11	117178736	117197445	+	18710	SIDT2	protein_coding	864	333	1.37285
ENSG00000178568.15	chr2	211375717	212538841	-	1163125	ERBB4	protein_coding	43	16	1.37197
ENSG00000250321.1	chr4	342821	342962	-	142	ENSG00000250321	processed_pseudogene	351	135	1.37197
ENSG00000174990.8	chr16	87881546	87936580	-	55035	CA5A	protein_coding	43	16	1.37197
ENSG00000227514.3	chr8	113376669	113377227	+	559	ENSG00000227514	processed_pseudogene	356	137	1.37126
ENSG00000110628.16	chr11	2899721	2925246	+	25526	SLC22A18	protein_coding	418	161	1.37096
ENSG00000213253.5	chr19	13157959	13158788	-	830	RPL12P42	processed_pseudogene	291	112	1.36965
ENSG00000136828.19	chr9	126914774	127223166	+	308393	RALGPS1	protein_coding	893	345	1.3695
ENSG00000167996.16	chr11	61959718	61967634	-	7917	FTH1	protein_coding	49510	19164	1.36928
ENSG00000215869.4	chr1	104072983	104226678	+	153696	ENSG00000215869	transcribed_processed_pseudogene	247	95	1.36923
ENSG00000164061.5	chr3	49554477	49671549	+	117073	BSN	protein_coding	30	11	1.36923
ENSG00000258613.1	chr14	65266638	65267690	-	1053	RPL21P7	processed_pseudogene	92	35	1.36923
ENSG00000256705.3	chr14	101833435	101839531	-	6097	ENSG00000256705	lncRNA	30	11	1.36923
ENSG00000285220.1	chr17	10729777	10880895	+	151119	ENSG00000285220	lncRNA	30	11	1.36923
ENSG00000171791.14	chr18	63123346	63320128	-	196783	BCL2	protein_coding	30	11	1.36923
ENSG00000291044.1	chr22	21102984	21122286	+	19303	ENSG00000291044	lncRNA	30	11	1.36923
ENSG00000185834.10	chr20	55074644	55075140	+	497	RPL12P4	processed_pseudogene	1787	692	1.36742
ENSG00000176428.6	chr7	73667831	73672112	+	4282	VPS37D	protein_coding	128	49	1.36737
ENSG00000198832.11	chr22	31104772	31120069	-	15298	SELENOM	protein_coding	5483	2125	1.36709
ENSG00000245164.10	chr8	125859721	126292788	-	433068	LINC00861	lncRNA	48	18	1.36678
ENSG00000147889.18	chr9	21967752	21995301	-	27550	CDKN2A	protein_coding	723	280	1.36542
ENSG00000230993.1	chr2	121658475	121658973	-	499	RPL12P15	processed_pseudogene	151	58	1.36528
ENSG00000141295.14	chr17	47837692	47841289	-	3598	SCRN2	protein_coding	473	183	1.36518
ENSG00000204941.14	chr19	43166256	43186536	-	20281	PSG5	protein_coding	984	382	1.36278
ENSG00000116783.15	chr1	74235387	74544428	+	309042	TNNI3K	protein_coding	17	6	1.36257
ENSG00000174529.7	chr1	205083129	205084460	-	1332	TMEM81	protein_coding	35	13	1.36257
ENSG00000123685.9	chr1	212686417	212699840	-	13424	BATF3	protein_coding	17	6	1.36257
ENSG00000007402.12	chr3	50362613	50504244	-	141632	CACNA2D2	protein_coding	17	6	1.36257
ENSG00000241278.1	chr3	125848223	125909372	+	61150	ENPP7P4	transcribed_unprocessed_pseudogene	53	20	1.36257
ENSG00000231812.1	chr7	97885868	97886074	+	207	SNRPCP9	processed_pseudogene	17	6	1.36257
ENSG00000285533.4	chr11	65662988	65671718	+	8731	RELA-DT	lncRNA	35	13	1.36257
ENSG00000187504.6	chr17	51502488	51503233	-	746	RPL7P48	processed_pseudogene	17	6	1.36257
ENSG00000279332.1	chr18	24135468	24135829	-	362	ENSG00000279332	TEC	17	6	1.36257
ENSG00000267258.1	chr19	29921182	29921653	+	472	PPIAP58	processed_pseudogene	17	6	1.36257
ENSG00000101883.6	chrX	120109051	120245267	-	136217	RHOXF1	protein_coding	17	6	1.36257
ENSG00000226532.1	chrX	124326175	124326258	-	84	ENSG00000226532	processed_pseudogene	35	13	1.36257
ENSG00000172986.13	chr3	72888046	72998138	+	110093	GXYLT2	protein_coding	6391	2486	1.36186
ENSG00000198796.7	chr18	58481247	58629091	-	147845	ALPK2	protein_coding	256	99	1.36177
ENSG00000267984.1	chr19	51345169	51353293	+	8125	ENSG00000267984	lncRNA	2114	823	1.35994
ENSG00000025434.19	chr11	47248300	47269033	+	20734	NR1H3	protein_coding	135	52	1.35954
ENSG00000237264.4	chr8	81521682	81522232	-	551	FTH1P11	processed_pseudogene	6818	2658	1.35868
ENSG00000251211.1	chr5	178165702	178166562	+	861	ENSG00000251211	processed_pseudogene	40	15	1.35755
ENSG00000169071.15	chr9	91563091	91950228	-	387138	ROR2	protein_coding	40	15	1.35755
ENSG00000242960.1	chr3	72929044	72929593	+	550	FTH1P23	processed_pseudogene	6182	2413	1.35688
ENSG00000253374.5	chr8	81521618	81533275	+	11658	ENSG00000253374	lncRNA	6829	2668	1.35559
ENSG00000022267.19	chrX	136146702	136211359	+	64658	FHL1	protein_coding	132	51	1.35484
ENSG00000100439.11	chr14	22598290	22612963	+	14674	ABHD4	protein_coding	490	191	1.35462
ENSG00000249563.1	chr4	9733370	9742361	+	8992	EVA1CP1	unprocessed_pseudogene	22	8	1.35364
ENSG00000164849.10	chr7	1044546	1059261	+	14716	GPR146	protein_coding	22	8	1.35364
ENSG00000254416.6	chr11	110355130	110407613	+	52484	LINC02732	lncRNA	22	8	1.35364
ENSG00000284570.1	chr8	100702968	100703024	-	57	MIR7705	miRNA	188	73	1.35279
ENSG00000134202.12	chr1	109733932	109741038	-	7107	GSTM3	protein_coding	627	245	1.35211
ENSG00000205549.10	chr9	16203935	16410990	-	207056	LINC03041	lncRNA	50	19	1.3505
ENSG00000175779.5	chr15	38628005	39180499	+	552495	LINC02694	lncRNA	50	19	1.3505
ENSG00000232083.3	chr17	80602549	80602926	-	378	RPL31P7	processed_pseudogene	50	19	1.3505
ENSG00000241720.2	chr1	109725820	109775252	+	49433	ENSG00000241720	lncRNA	628	246	1.34855
ENSG00000229267.3	chr2	214810181	214963575	+	153395	SNHG31	lncRNA	1504	590	1.34853
ENSG00000215030.5	chr17	17383377	17384012	-	636	RPL13P12	processed_pseudogene	21728	8534	1.34816
ENSG00000224600.5	chr1	171824610	171824959	-	350	ENSG00000224600	processed_pseudogene	27	10	1.34792
ENSG00000274396.1	chr7	27099856	27099957	+	102	ENSG00000274396	misc_RNA	27	10	1.34792
ENSG00000268938.2	chr19	18531613	18532632	+	1020	ENSG00000268938	lncRNA	2208	867	1.34763
ENSG00000167526.14	chr16	89560677	89564542	+	3866	RPL13	protein_coding	26050	10238	1.34726
ENSG00000223756.9	chr11	3401759	3408810	+	7052	TSSC2	transcribed_unprocessed_pseudogene	116	45	1.3468
ENSG00000184612.8	chr6	17530899	17531652	-	754	RPL7P26	processed_pseudogene	543	213	1.346
ENSG00000188015.10	chr1	153547329	153549258	-	1930	S100A3	protein_coding	60	23	1.34577
ENSG00000249679.3	chr4	185471415	185507055	+	35641	ENSG00000249679	lncRNA	126	49	1.34483
ENSG00000274072.1	chr11	65506117	65506173	+	57	ENSG00000274072	sRNA	32	12	1.34395
ENSG00000139428.12	chr12	109553715	109573580	-	19866	MMAB	protein_coding	405	159	1.34341
ENSG00000103490.14	chr16	31201486	31203450	-	1965	PYCARD	protein_coding	542	213	1.34334
ENSG00000248692.5	chr4	62071752	62165554	-	93803	ADGRL3-AS1	lncRNA	103	40	1.34289
ENSG00000240531.1	chr17	29716279	29716685	-	407	RPL21P123	transcribed_processed_pseudogene	70	27	1.34239
ENSG00000087842.11	chrX	15384799	15493564	-	108766	PIR	protein_coding	184	72	1.34156
ENSG00000187609.16	chr9	137306896	137423211	-	116316	EXD3	protein_coding	298	117	1.34136
ENSG00000226701.1	chr10	72189941	72190576	+	636	RPL15P14	processed_pseudogene	37	14	1.34104
ENSG00000138111.14	chr10	102461395	102477045	+	15651	MFSD13A	protein_coding	37	14	1.34104
ENSG00000236365.1	chrX	82875649	82875885	+	237	EIF3MP1	processed_pseudogene	75	29	1.34104
ENSG00000224427.1	chr21	32841496	32841811	-	316	ENSG00000224427	processed_pseudogene	194	76	1.34054
ENSG00000232341.2	chr1	166747379	166748660	+	1282	RPL4P2	processed_pseudogene	571	225	1.33969
ENSG00000243256.1	chr18	61404858	61405205	-	348	RPL30P14	processed_pseudogene	285	112	1.33969
ENSG00000239719.1	chr7	149191043	149191223	-	181	ENSG00000239719	processed_pseudogene	209	82	1.33921
ENSG00000101542.10	chr18	61333430	61555779	+	222350	CDH20	protein_coding	300	118	1.3388
ENSG00000236778.8	chr13	51452364	51554678	+	102315	INTS6-AS1	lncRNA	262	103	1.33848
ENSG00000164330.17	chr5	158695916	159099916	-	404001	EBF1	protein_coding	90	35	1.33787
ENSG00000229965.1	chr1	226438564	226439344	+	781	RPS3AP7	processed_pseudogene	186	73	1.33744
ENSG00000236887.1	chr1	113198825	113199258	+	434	ENSG00000236887	processed_pseudogene	95	37	1.33703
ENSG00000178401.16	chr12	49346888	49357546	+	10659	DNAJC22	protein_coding	143	56	1.33703
ENSG00000270788.1	chr14	50050368	50051336	+	969	PDLIM1P1	processed_pseudogene	47	18	1.33703
ENSG00000284130.2	chr22	21008193	21014292	-	6100	TUBA3FP	protein_coding	47	18	1.33703
ENSG00000257767.3	chr12	111753890	111791418	+	37529	ENSG00000257767	protein_coding	413	163	1.33593
ENSG00000213820.3	chr20	46099518	46100176	+	659	RPL13P2	processed_pseudogene	1409	558	1.33477
ENSG00000226484.2	chrX	36365626	36440292	-	74667	ENSG00000226484	lncRNA	57	22	1.33442
ENSG00000107438.9	chr10	95237572	95291012	-	53441	PDLIM1	protein_coding	952	377	1.33409
ENSG00000179915.25	chr2	49918503	51225575	-	1307073	NRXN1	protein_coding	120	47	1.3339
ENSG00000213950.2	chr20	14757563	14758056	+	494	RPS10P2	processed_pseudogene	498	197	1.33354
ENSG00000160145.16	chr3	124033369	124726325	+	692957	KALRN	protein_coding	412	163	1.33245
ENSG00000197415.12	chr3	157259742	157533619	-	273878	VEPH1	protein_coding	14956	5939	1.33229
ENSG00000165091.18	chr9	72521608	72838297	+	316690	TMC1	protein_coding	72	28	1.33184
ENSG00000219507.4	chrX	148052233	148052746	+	514	FTH1P8	processed_pseudogene	5618	2232	1.33133
ENSG00000213942.3	chr12	6409637	6410013	-	377	ENSG00000213942	processed_pseudogene	1420	564	1.33058
ENSG00000163050.18	chr1	226940286	226987544	+	47259	COQ8A	protein_coding	87	34	1.33015
ENSG00000219932.6	chr10	67874332	67874911	+	580	RPL12P8	processed_pseudogene	547	217	1.32985
ENSG00000167103.12	chr9	127920881	127930785	-	9905	PIP5KL1	protein_coding	112	44	1.32833
ENSG00000177335.13	chr8	143039209	143060684	+	21476	LINC02904	lncRNA	137	54	1.32716
ENSG00000171222.11	chr20	35953617	35959472	-	5856	SCAND1	protein_coding	2656	1058	1.3271
ENSG00000213174.3	chr3	170653846	170654259	-	414	ENSG00000213174	processed_pseudogene	734	292	1.32684
ENSG00000253421.1	chr8	142858354	142858797	+	444	ZNHIT1P1	processed_pseudogene	147	58	1.32681
ENSG00000173918.15	chr17	79022814	79049788	+	26975	C1QTNF1	protein_coding	1122	447	1.32579
ENSG00000157873.18	chr1	2555639	2565382	+	9744	TNFRSF14	protein_coding	187	74	1.32577
ENSG00000230979.3	chr2	47690716	47691246	-	531	ENSG00000230979	processed_pseudogene	4024	1605	1.32552
ENSG00000224251.6	chr10	4995488	4997380	+	1893	ENSG00000224251	lncRNA	242	96	1.3249
ENSG00000092621.13	chr1	119648411	119744218	+	95808	PHGDH	protein_coding	4864	1942	1.32415
ENSG00000162461.8	chr1	15736258	15741392	+	5135	SLC25A34	protein_coding	24	9	1.32193
ENSG00000162654.9	chr1	89181144	89198942	-	17799	GBP4	protein_coding	29	11	1.32193
ENSG00000281571.2	chr1	145214851	145215938	+	1088	ENSG00000281571	TEC	19	7	1.32193
ENSG00000143434.17	chr1	151131685	151146631	-	14947	SEMA6C	protein_coding	79	31	1.32193
ENSG00000178053.21	chr3	158571163	158607252	+	36090	MLF1	protein_coding	64	25	1.32193
ENSG00000249239.2	chr4	92821986	92822918	-	933	RACK1P3	processed_pseudogene	104	41	1.32193
ENSG00000286251.2	chr4	126431694	126735523	-	303830	ENSG00000286251	lncRNA	19	7	1.32193
ENSG00000146374.14	chr6	127118671	127199481	+	80811	RSPO3	protein_coding	19	7	1.32193
ENSG00000155428.12	chr7	72959485	72969466	-	9982	TRIM74	protein_coding	24	9	1.32193
ENSG00000253948.4	chr8	98957568	99013743	-	56176	VPS13B-DT	lncRNA	84	33	1.32193
ENSG00000232104.5	chr9	3526459	3691814	+	165356	RFX3-DT	lncRNA	24	9	1.32193
ENSG00000214629.3	chr10	74371535	74372416	+	882	RPSAP6	processed_pseudogene	24	9	1.32193
ENSG00000269821.1	chr11	2608328	2699994	-	91667	KCNQ1OT1	lncRNA	39	15	1.32193
ENSG00000255326.1	chr11	75583196	75594665	+	11470	ENSG00000255326	lncRNA	39	15	1.32193
ENSG00000086991.13	chr11	89324353	89498187	-	173835	NOX4	protein_coding	24	9	1.32193
ENSG00000197653.16	chr12	123762188	123935720	+	173533	DNAH10	protein_coding	24	9	1.32193
ENSG00000177776.8	chr14	74377818	74378418	-	601	RPS2P2	processed_pseudogene	19	7	1.32193
ENSG00000252714.1	chr15	40331537	40331648	-	112	RNA5SP392	rRNA_pseudogene	24	9	1.32193
ENSG00000103811.18	chr15	78921058	78949574	-	28517	CTSH	protein_coding	74	29	1.32193
ENSG00000196993.9	chr16	28751787	28772864	+	21078	NPIPB9	protein_coding	29	11	1.32193
ENSG00000262480.2	chr17	2613284	2613944	-	661	SAMD11P1	processed_pseudogene	29	11	1.32193
ENSG00000239291.1	chr17	47159191	47159993	-	803	ENSG00000239291	processed_pseudogene	64	25	1.32193
ENSG00000100121.14	chr22	22644614	22647898	+	3285	GGTLC2	protein_coding	19	7	1.32193
ENSG00000228354.1	chrX	52655207	52657254	+	2048	ENSG00000228354	processed_pseudogene	29	11	1.32193
ENSG00000210154.1	chrM	7518	7585	+	68	MT-TD	Mt_tRNA	24	9	1.32193
ENSG00000100889.12	chr14	24094053	24110598	+	16546	PCK2	protein_coding	1841	736	1.32154
ENSG00000175602.4	chr11	65890673	65891635	+	963	CCDC85B	protein_coding	5560	2225	1.32089
ENSG00000231747.1	chr2	112621809	112622167	-	359	ENSG00000231747	processed_pseudogene	421	168	1.32022
ENSG00000115380.20	chr2	55865967	55924139	-	58173	EFEMP1	protein_coding	2734	1095	1.31929
ENSG00000130748.7	chr19	47045909	47048624	-	2716	TMEM160	protein_coding	760	304	1.31909
ENSG00000243517.1	chr12	31251992	31252597	-	606	ENSG00000243517	processed_pseudogene	3928	1574	1.31881
ENSG00000125968.9	chr20	31605283	31606515	+	1233	ID1	protein_coding	4964	1991	1.31758
ENSG00000240418.1	chr19	16412684	16413576	+	893	ENSG00000240418	processed_pseudogene	380	152	1.31626
ENSG00000161835.11	chr12	52006946	52015889	+	8944	TAMALIN	protein_coding	111	44	1.3155
ENSG00000233058.3	chr3	194487140	194521156	+	34017	ATP13A3-DT	lncRNA	106	42	1.3152
ENSG00000134461.16	chr10	5861616	5889906	-	28291	ANKRD16	protein_coding	106	42	1.3152
ENSG00000169738.8	chr17	82035136	82037709	-	2574	DCXR	protein_coding	1404	564	1.31425
ENSG00000166289.6	chr19	29665459	29675477	+	10019	PLEKHF1	protein_coding	280	112	1.31425
ENSG00000237920.2	chr1	154376966	154379273	-	2308	ENSG00000237920	unprocessed_pseudogene	807	324	1.31392
ENSG00000226855.1	chr1	154378207	154379089	-	883	RPSAP17	processed_pseudogene	807	324	1.31392
ENSG00000214309.5	chr7	100126785	100128495	+	1711	MBLAC1	protein_coding	86	34	1.31366
ENSG00000184374.3	chr8	118995452	119108455	+	113004	COLEC10	protein_coding	86	34	1.31366
ENSG00000290199.1	chr22	23894911	23974439	-	79529	ENSG00000290199	lncRNA	7526	3031	1.31181
ENSG00000104870.13	chr19	49506816	49526428	+	19613	FCGRT	protein_coding	1235	497	1.31146
ENSG00000168060.16	chr11	65044818	65058553	-	13736	NAALADL1	protein_coding	257	103	1.31079
ENSG00000242276.2	chr15	71063101	71063989	-	889	RPL5P3	processed_pseudogene	284	114	1.30933
ENSG00000233921.2	chrX	36374793	36375183	-	391	RPS15AP40	processed_pseudogene	56	22	1.30933
ENSG00000160226.16	chr21	44328944	44339402	-	10459	CFAP410	protein_coding	546	220	1.30749
ENSG00000129535.13	chr14	24078662	24115010	-	36349	NRL	protein_coding	1847	746	1.30678
ENSG00000213750.4	chr8	97624203	97625079	-	877	ENSG00000213750	processed_pseudogene	46	18	1.30666
ENSG00000269043.2	chr19	20432552	20571095	+	138544	ENSG00000269043	lncRNA	46	18	1.30666
ENSG00000100027.17	chr22	21697536	21735794	-	38259	YPEL1	protein_coding	224	90	1.30599
ENSG00000248275.3	chr5	181261169	181272307	+	11139	TRIM52-AS1	lncRNA	88	35	1.30581
ENSG00000236992.2	chr20	19823443	19823943	-	501	RPL12P12	processed_pseudogene	622	251	1.30581
ENSG00000289837.1	chr20	59032626	59033550	+	925	ENSG00000289837	lncRNA	88	35	1.30581
ENSG00000172746.6	chr1	26980165	26980975	+	811	RPL12P13	unprocessed_pseudogene	125	50	1.30485
ENSG00000218265.1	chr6	13521266	13522045	+	780	RPS4XP7	processed_pseudogene	125	50	1.30485
ENSG00000187959.9	chr17	73248449	73262352	-	13904	CPSF4L	protein_coding	41	16	1.30485
ENSG00000002330.14	chr11	64269830	64284704	-	14875	BAD	protein_coding	1330	538	1.30415
ENSG00000232587.1	chr13	28214513	28215897	+	1385	EEF1A1P3	processed_pseudogene	115	46	1.30339
ENSG00000234890.1	chr2	158419955	158425303	+	5349	HNRNPDLP2	unprocessed_pseudogene	36	14	1.30256
ENSG00000213798.3	chr7	25212170	25212965	-	796	RPL7AP41	processed_pseudogene	36	14	1.30256
ENSG00000233873.1	chr13	76981175	76981916	-	742	RPL7P44	processed_pseudogene	349	141	1.30146
ENSG00000226499.1	chr1	44843921	44844082	-	162	ENSG00000226499	processed_pseudogene	68	27	1.30117
ENSG00000153363.15	chr1	211382736	211435570	+	52835	LINC00467	lncRNA	137	55	1.30117
ENSG00000214908.3	chr9	86374966	86375706	-	741	ENSG00000214908	processed_pseudogene	376	152	1.30103
ENSG00000136149.6	chr13	54440704	54441315	-	612	RPL13AP25	processed_pseudogene	6791	2757	1.30021
ENSG00000248932.8	chr3	139389761	139782699	+	392939	COPB2-DT	lncRNA	1016	412	1.30011
ENSG00000238142.4	chr1	16887577	16889725	-	2149	ENSG00000238142	lncRNA	31	12	1.29956
ENSG00000257302.1	chr12	70671918	70672856	+	939	FAHD2P1	processed_pseudogene	31	12	1.29956
ENSG00000228861.5	chr21	39127568	39128040	+	473	RPL23AP12	processed_pseudogene	95	38	1.29956
ENSG00000165164.14	chrX	35919734	36385317	+	465584	CFAP47	protein_coding	63	25	1.29956
ENSG00000156234.8	chr4	77511753	77611834	+	100082	CXCL13	protein_coding	122	49	1.29866
ENSG00000237882.1	chr10	75089248	75089725	-	478	PPIAP13	processed_pseudogene	122	49	1.29866
ENSG00000288973.1	chr7	29645921	29648968	-	3048	ENSG00000288973	lncRNA	58	23	1.29768
ENSG00000238110.1	chr9	87944276	87945023	-	748	ENSG00000238110	processed_pseudogene	58	23	1.29768
ENSG00000109743.11	chr4	15703065	15738313	+	35249	BST1	protein_coding	643	261	1.29749
ENSG00000173818.17	chr17	80415165	80438086	+	22922	ENDOV	protein_coding	407	165	1.29739
ENSG00000115425.14	chr2	215996329	216082955	-	86627	PECR	protein_coding	107	43	1.29546
ENSG00000224962.4	chr3	166691187	166691712	+	526	PSAT1P4	processed_pseudogene	26	10	1.29546
ENSG00000167771.6	chr11	63911230	63917164	-	5935	RCOR2	protein_coding	53	21	1.29546
ENSG00000197776.8	chr14	49693105	49753150	+	60046	KLHDC1	protein_coding	26	10	1.29546
ENSG00000264107.1	chr17	31090787	31095450	-	4664	MIR4733HG	lncRNA	26	10	1.29546
ENSG00000234129.10	chrX	10847578	11111220	-	263643	HCCS-DT	lncRNA	26	10	1.29546
ENSG00000189067.14	chr16	11547722	11636381	-	88660	LITAF	protein_coding	752	306	1.29441
ENSG00000166278.16	chr6	31897785	31945673	+	47889	C2	protein_coding	102	41	1.29418
ENSG00000254690.1	chr8	144314590	144315138	-	549	ENSG00000254690	lncRNA	102	41	1.29418
ENSG00000171703.17	chr20	64049836	64072347	+	22512	TCEA2	protein_coding	514	209	1.29418
ENSG00000247498.11	chr12	12927712	12984645	+	56934	GPRC5D-AS1	lncRNA	678	276	1.29353
ENSG00000284670.1	chr16	73940639	73941781	-	1143	RPSAP56	translated_processed_pseudogene	369	150	1.29298
ENSG00000254501.1	chr11	65110714	65111695	-	982	ENSG00000254501	lncRNA	538	219	1.29278
ENSG00000258563.2	chr14	60179382	60180016	+	635	PSMA3P1	processed_pseudogene	48	19	1.29278
ENSG00000213228.5	chr17	60433678	60435996	-	2319	RPL12P38	transcribed_processed_pseudogene	827	337	1.29261
ENSG00000126733.22	chrX	86148451	86832604	+	684154	DACH2	protein_coding	964	393	1.29233
ENSG00000196139.14	chr10	5035354	5107686	+	72333	AKR1C3	protein_coding	628	256	1.29129
ENSG00000121310.17	chr1	52895910	52927212	-	31303	ECHDC2	protein_coding	557	227	1.29123
ENSG00000147813.16	chr8	143574785	143578649	-	3865	NAPRT	protein_coding	344	140	1.2909
ENSG00000143367.17	chr1	151540305	151583583	+	43279	TUFT1	protein_coding	131	53	1.28951
ENSG00000169744.13	chr4	16501541	16898678	-	397138	LDB2	protein_coding	153	62	1.28951
ENSG00000277586.4	chr8	24950955	24956721	-	5767	NEFL	protein_coding	65	26	1.28951
ENSG00000251521.3	chr8	81605569	81626949	-	21381	IMPA1P1	transcribed_unprocessed_pseudogene	21	8	1.28951
ENSG00000232935.2	chr10	127013501	127026475	-	12975	ENSG00000232935	lncRNA	21	8	1.28951
ENSG00000148803.12	chr10	133355158	133358025	-	2868	FUOM	protein_coding	483	197	1.28951
ENSG00000291173.1	chr11	104901549	104919073	-	17525	CASP4LP	lncRNA	21	8	1.28951
ENSG00000095110.9	chr11	114518934	114559881	-	40948	NXPE1	protein_coding	21	8	1.28951
ENSG00000167981.7	chr16	3432414	3443504	-	11091	ZNF597	protein_coding	65	26	1.28951
ENSG00000130812.11	chr19	10092338	10102678	-	10341	ANGPTL6	protein_coding	197	80	1.28951
ENSG00000251192.8	chrX	46497725	46545457	-	47733	ZNF674	protein_coding	43	17	1.28951
ENSG00000240972.2	chr22	23894383	23895227	+	845	MIF	protein_coding	14132	5782	1.28918
ENSG00000251357.4	chr22	23862188	23895223	+	33036	ENSG00000251357	protein_coding	14240	5831	1.28799
ENSG00000125122.18	chr16	67207139	67227048	-	19910	FBXL9P	transcribed_unitary_pseudogene	104	42	1.28798
ENSG00000100116.17	chr22	37807905	37817176	+	9272	GCAT	protein_coding	570	233	1.28698
ENSG00000218537.1	chr22	23894426	23898930	-	4505	MIF-AS1	lncRNA	14086	5772	1.28697
ENSG00000257433.8	chr12	47706058	47742294	+	36237	RPAP3-DT	lncRNA	38	15	1.2854
ENSG00000007038.11	chr16	2817180	2826304	+	9125	PRSS21	protein_coding	38	15	1.2854
ENSG00000173267.14	chr10	86958599	86963258	+	4660	SNCG	protein_coding	172	70	1.28488
ENSG00000224800.1	chr1	150881236	150881683	-	448	RPS27AP6	processed_pseudogene	94	38	1.28445
ENSG00000229119.3	chr5	166382305	166382599	+	295	RPLP0P9	processed_pseudogene	6324	2596	1.28422
ENSG00000224488.1	chr9	17447145	17448543	-	1399	SAMM50P1	processed_pseudogene	55	22	1.28379
ENSG00000116353.16	chr1	29192657	29230942	-	38286	MECR	protein_coding	522	214	1.28247
ENSG00000204196.5	chr2	203190780	203191277	+	498	RPL12P16	transcribed_processed_pseudogene	3227	1326	1.28247
ENSG00000095539.16	chr10	100969504	100985871	+	16368	SEMA4G	protein_coding	106	43	1.28204
ENSG00000234513.1	chr7	22773646	22773993	-	348	ENSG00000234513	processed_pseudogene	174	71	1.28129
ENSG00000213293.4	chr19	12260126	12260537	+	412	ENSG00000213293	processed_pseudogene	1413	581	1.28069
ENSG00000168874.13	chr2	85751344	85791383	+	40040	ATOH8	protein_coding	1228	505	1.28028
ENSG00000230076.1	chr2	214847128	214847445	+	318	RPL10P6	processed_pseudogene	1330	547	1.28026
ENSG00000162552.15	chr1	22117313	22143969	-	26657	WNT4	protein_coding	16	6	1.28011
ENSG00000231482.3	chr2	1366234	1580747	-	214514	ENSG00000231482	lncRNA	16	6	1.28011
ENSG00000115705.22	chr2	1374066	1543711	+	169646	TPO	protein_coding	16	6	1.28011
ENSG00000230482.1	chr2	197263111	197263535	+	425	ATP5MC2P3	processed_pseudogene	33	13	1.28011
ENSG00000243368.2	chr3	183016255	183017808	+	1554	MCCC1-AS1	lncRNA	16	6	1.28011
ENSG00000026950.17	chr6	26402237	26415208	+	12972	BTN3A1	protein_coding	118	48	1.28011
ENSG00000290474.1	chr6	26871484	26956554	-	85071	GUSBP2	lncRNA	16	6	1.28011
ENSG00000170927.15	chr6	51615299	52087613	-	472315	PKHD1	protein_coding	16	6	1.28011
ENSG00000240859.3	chr7	149549	155465	+	5917	LINC03014	lncRNA	33	13	1.28011
ENSG00000254092.4	chr8	20942285	21298168	-	355884	ENSG00000254092	lncRNA	16	6	1.28011
ENSG00000260912.1	chr9	19453209	19455173	+	1965	ENSG00000260912	lncRNA	16	6	1.28011
ENSG00000226823.1	chr9	33503655	33510711	-	7057	SUGT1P1	unprocessed_pseudogene	16	6	1.28011
ENSG00000228877.2	chr9	134527182	134545244	+	18063	ENSG00000228877	lncRNA	16	6	1.28011
ENSG00000251364.9	chr11	7418826	7513665	-	94840	SYT9-AS1	lncRNA	16	6	1.28011
ENSG00000270296.1	chr12	12771351	12771705	-	355	STX8P1	processed_pseudogene	16	6	1.28011
ENSG00000111058.8	chr12	80936414	81261210	+	324797	ACSS3	protein_coding	33	13	1.28011
ENSG00000166960.17	chr18	32937402	33441101	-	503700	CCDC178	protein_coding	16	6	1.28011
ENSG00000242636.1	chr19	7750684	7751161	+	478	RPL21P129	processed_pseudogene	16	6	1.28011
ENSG00000223741.1	chr21	36485983	36487411	-	1429	PSMD4P1	processed_pseudogene	101	41	1.28011
ENSG00000165197.5	chrX	15345596	15384413	-	38818	VEGFD	protein_coding	50	20	1.28011
ENSG00000243137.8	chr19	43192702	43207299	-	14598	PSG4	protein_coding	521	214	1.27971
ENSG00000180354.16	chr7	30134986	30162762	+	27777	MTURN	protein_coding	215	88	1.27915
ENSG00000158270.12	chr18	316737	500722	-	183986	COLEC12	protein_coding	1491	614	1.27859
ENSG00000219133.2	chr1	204346776	204347258	-	483	ENSG00000219133	processed_pseudogene	518	213	1.27812
ENSG00000112186.13	chr6	17393595	17557780	+	164186	CAP2	protein_coding	564	232	1.27792
ENSG00000226948.2	chr20	4627758	4685148	-	57391	RPS4XP2	transcribed_processed_pseudogene	724	298	1.27784
ENSG00000255760.4	chr12	31876969	31959333	-	82365	LINC02422	lncRNA	142	58	1.27723
ENSG00000214026.11	chr11	1947278	1984522	+	37245	MRPL23	protein_coding	2122	875	1.2771
ENSG00000164603.12	chr7	112819147	112939875	-	120729	BMT2	protein_coding	108	44	1.27633
ENSG00000259006.1	chr16	89919827	89922662	-	2836	ENSG00000259006	lncRNA	108	44	1.27633
ENSG00000274180.1	chr17	21238870	21253410	-	14541	NATD1	protein_coding	108	44	1.27633
ENSG00000219222.1	chr6	43310231	43310357	+	127	RPL12P47	processed_pseudogene	45	18	1.27563
ENSG00000165312.7	chr10	23439075	23442377	+	3303	OTUD1	protein_coding	45	18	1.27563
ENSG00000168961.17	chr17	27629798	27649560	+	19763	LGALS9	protein_coding	45	18	1.27563
ENSG00000291237.1	chr6	159669069	159762529	-	93461	SOD2	protein_coding	1737	717	1.27537
ENSG00000198892.7	chr1	201888680	201892587	+	3908	SHISA4	protein_coding	592	244	1.27525
ENSG00000172345.14	chr15	81309053	81324183	-	15131	STARD5	protein_coding	287	118	1.27511
ENSG00000176043.5	chr14	72929612	72929930	-	319	RPL36P3	processed_pseudogene	483	199	1.27501
ENSG00000240889.1	chr7	140695336	140697077	-	1742	NDUFB2-AS1	lncRNA	572	236	1.27365
ENSG00000116032.5	chr19	1000419	1009732	+	9314	GRIN3B	protein_coding	219	90	1.27357
ENSG00000233691.2	chr1	160935537	160936126	+	590	ENSG00000233691	processed_pseudogene	28	11	1.27302
ENSG00000236829.9	chr16	382097	392960	+	10864	ENSG00000236829	transcribed_processed_pseudogene	28	11	1.27302
ENSG00000244560.8	chr7	149287614	149295201	+	7588	ENSG00000244560	transcribed_unprocessed_pseudogene	127	52	1.27208
ENSG00000255644.1	chr12	21759980	21766705	+	6726	ENSG00000255644	lncRNA	98	40	1.2718
ENSG00000268189.2	chr19	15379076	15381194	+	2119	ENSG00000268189	lncRNA	465	192	1.27173
ENSG00000111452.13	chr12	130953907	131141469	+	187563	ADGRD1	protein_coding	69	28	1.2713
ENSG00000232699.3	chr6	99174744	99175479	+	736	BDH2P1	processed_pseudogene	221	91	1.27085
ENSG00000188290.11	chr1	998962	1000172	-	1211	HES4	protein_coding	81	33	1.27009
ENSG00000226547.2	chrX	114390674	114391256	+	583	SSU72P1	processed_pseudogene	40	16	1.27009
ENSG00000141570.11	chr17	79792132	79801683	-	9552	CBX8	protein_coding	175	72	1.26961
ENSG00000119431.10	chr9	113373419	113376986	-	3568	HDHD3	protein_coding	146	60	1.26894
ENSG00000223583.1	chr1	26454653	26455187	-	535	ENSG00000223583	processed_pseudogene	52	21	1.26849
ENSG00000198816.7	chr19	7515292	7521025	+	5734	ZNF358	protein_coding	989	410	1.26829
ENSG00000240975.1	chr11	39161453	39161967	+	515	ENSG00000240975	processed_pseudogene	288	119	1.26804
ENSG00000236552.2	chr10	96750288	96750899	+	612	RPL13AP5	processed_pseudogene	14562	6049	1.2673
ENSG00000004139.14	chr17	28364356	28404049	+	39694	SARM1	protein_coding	603	250	1.26686
ENSG00000240459.2	chr4	112116510	112116903	-	394	ENSG00000240459	processed_pseudogene	153	63	1.26679
ENSG00000184524.6	chr11	787115	790113	-	2999	CEND1	protein_coding	278	115	1.26614
ENSG00000228566.2	chr10	63664664	64693446	+	1028783	ENSG00000228566	lncRNA	1784	742	1.26449
ENSG00000141504.12	chr17	7626234	7627876	-	1643	SAT2	protein_coding	1084	451	1.2633
ENSG00000081985.14	chr1	67307364	67398724	+	91361	IL12RB2	protein_coding	23	9	1.26303
ENSG00000228347.1	chr1	104153306	104153830	-	525	FTLP17	processed_pseudogene	215	89	1.26303
ENSG00000162639.16	chr1	108648290	108661526	-	13237	HENMT1	protein_coding	35	14	1.26303
ENSG00000231557.1	chr2	198882573	199071791	-	189219	ENSG00000231557	lncRNA	23	9	1.26303
ENSG00000241288.8	chr3	125827238	125916384	-	89147	LINC02614	lncRNA	59	24	1.26303
ENSG00000272316.1	chr6	57908560	57913911	-	5352	ENSG00000272316	lncRNA	23	9	1.26303
ENSG00000251234.1	chr8	93939364	93942877	-	3514	PSMA2P2	processed_pseudogene	59	24	1.26303
ENSG00000226200.7	chr10	50623466	50641451	+	17986	SGMS1-AS1	lncRNA	23	9	1.26303
ENSG00000236662.1	chr10	100980507	100985614	-	5108	ENSG00000236662	lncRNA	71	29	1.26303
ENSG00000135519.8	chr12	49539030	49558337	+	19308	KCNH3	protein_coding	35	14	1.26303
ENSG00000213996.13	chr19	19264364	19273391	-	9028	TM6SF2	protein_coding	35	14	1.26303
ENSG00000197360.9	chr19	22391019	22532485	-	141467	ZNF98	protein_coding	23	9	1.26303
ENSG00000172663.9	chr11	67461710	67469272	-	7563	TMEM134	protein_coding	553	230	1.26199
ENSG00000115350.12	chr2	74958643	74970128	+	11486	POLE4	protein_coding	1034	431	1.26053
ENSG00000243859.3	chr5	85464434	85465310	+	877	RPL5P17	processed_pseudogene	320	133	1.26034
ENSG00000290426.1	chr15	78660644	78735420	+	74777	ENSG00000290426	lncRNA	655	273	1.25952
ENSG00000154040.21	chr18	24138987	24161600	+	22614	CABYR	protein_coding	78	32	1.25939
ENSG00000258666.1	chr14	100333790	100354061	+	20272	ENSG00000258666	lncRNA	4154	1735	1.25908
ENSG00000224032.9	chr5	112160526	112164818	+	4293	EPB41L4A-AS1	lncRNA	358	149	1.25902
ENSG00000088280.20	chr1	23428563	23484568	-	56006	ASAP3	protein_coding	212	88	1.25898
ENSG00000227525.4	chr12	19089151	19089888	+	738	RPL7P6	processed_pseudogene	803	335	1.25873
ENSG00000198467.16	chr9	35681992	35690056	-	8065	TPM2	protein_coding	27361	11439	1.25809
ENSG00000233839.1	chr1	113168994	113169403	+	410	ENSG00000233839	processed_pseudogene	2070	865	1.25789
ENSG00000225405.3	chr4	62105660	62106049	-	390	RPS15AP17	processed_pseudogene	97	40	1.25716
ENSG00000125247.16	chr13	100603625	100675093	-	71469	TMTC4	protein_coding	85	35	1.25634
ENSG00000142197.13	chr21	36156782	36294274	+	137493	DOP1B	protein_coding	498	208	1.25554
ENSG00000283189.2	chr3	49416777	49429314	-	12538	ENSG00000283189	protein_coding	178	74	1.255
ENSG00000242992.3	chr3	128764466	128765018	-	553	FTH1P4	processed_pseudogene	352	147	1.25407
ENSG00000290762.1	chr3	195913078	195953531	-	40454	ENSG00000290762	lncRNA	30	12	1.25376
ENSG00000179603.19	chr7	126438598	127253093	-	814496	GRM8	protein_coding	30	12	1.25376
ENSG00000185909.15	chr3	49171598	49176486	+	4889	KLHDC8B	protein_coding	359	150	1.25345
ENSG00000244165.2	chr19	10111693	10115372	+	3680	P2RY11	protein_coding	459	192	1.25303
ENSG00000130313.7	chr19	17511636	17521288	+	9653	PGLS	protein_coding	2699	1132	1.25281
ENSG00000067365.15	chr16	8621683	8649654	+	27972	METTL22	protein_coding	559	234	1.25277
ENSG00000261884.2	chr16	67929614	67936017	-	6404	ENSG00000261884	protein_coding	609	255	1.25267
ENSG00000168497.5	chr2	191834310	191847088	-	12779	CAVIN2	protein_coding	130	54	1.25206
ENSG00000160050.16	chr1	32200595	32205453	+	4859	CCDC28B	protein_coding	199	83	1.25154
ENSG00000248702.1	chr17	50797366	50797651	-	286	ENSG00000248702	processed_pseudogene	49	20	1.25154
ENSG00000286670.1	chr9	2652856	2654371	-	1516	ENSG00000286670	lncRNA	137	57	1.25054
ENSG00000172264.19	chr20	13995369	16053197	+	2057829	MACROD2	protein_coding	658	276	1.25039
ENSG00000272293.1	chr8	450714	451343	-	630	ENSG00000272293	lncRNA	18	7	1.24793
ENSG00000053918.18	chr11	2444684	2849105	+	404422	KCNQ1	protein_coding	56	23	1.24793
ENSG00000239374.1	chr12	116755395	116755874	-	480	ENSG00000239374	processed_pseudogene	360	151	1.24793
ENSG00000231924.10	chr19	42866464	42879822	-	13359	PSG1	protein_coding	56	23	1.24793
ENSG00000269313.6	chrX	49162564	49168774	+	6211	MAGIX	protein_coding	37	15	1.24793
ENSG00000237182.1	chrX	71736454	71736703	-	250	ENSG00000237182	processed_pseudogene	18	7	1.24793
ENSG00000265936.1	chr18	67375133	67375305	+	173	ENSG00000265936	processed_pseudogene	310	130	1.24735
ENSG00000099330.9	chr19	17226213	17229219	+	3007	OCEL1	protein_coding	210	88	1.24537
ENSG00000148290.10	chr9	133351758	133356676	-	4919	SURF1	protein_coding	703	296	1.24511
ENSG00000285645.1	chr9	35812960	35828732	-	15773	ENSG00000285645	protein_coding	468	197	1.24409
ENSG00000168779.21	chr3	158095905	158106420	-	10516	SHOX2	protein_coding	44	18	1.24393
ENSG00000242169.2	chr4	188349376	188350024	-	649	RPL7AP27	processed_pseudogene	179	75	1.24393
ENSG00000105379.10	chr19	51345169	51366388	-	21220	ETFB	protein_coding	2758	1164	1.24382
ENSG00000183230.18	chr10	65912457	67763637	-	1851181	CTNNA3	protein_coding	70	29	1.24286
ENSG00000079739.17	chr1	63593411	63660245	+	66835	PGM1	protein_coding	806	340	1.2428
ENSG00000284691.1	chr7	150400702	150412470	+	11769	ENSG00000284691	protein_coding	96	40	1.24236
ENSG00000232187.1	chr13	22696023	22696574	-	552	FTH1P7	processed_pseudogene	3834	1620	1.24234
ENSG00000255306.1	chr11	68024809	68030461	-	5653	ENSG00000255306	lncRNA	316	133	1.24225
ENSG00000221821.4	chr6	42890265	42890821	-	557	C6orf226	protein_coding	122	51	1.24207
ENSG00000235237.1	chr22	37166757	37182850	+	16094	ENSG00000235237	lncRNA	245	103	1.24207
ENSG00000215093.3	chrX	86160264	86161359	-	1096	EEF1A1P29	processed_pseudogene	772	326	1.24118
ENSG00000175449.15	chr5	95646777	95684773	+	37997	RFESD	protein_coding	51	21	1.24101
ENSG00000215325.4	chr5	145228811	145230054	+	1244	ASS1P10	processed_pseudogene	25	10	1.24101
ENSG00000249738.10	chr5	159310745	159805536	+	494792	ENSG00000249738	lncRNA	25	10	1.24101
ENSG00000171462.15	chr6	43450352	43456632	-	6281	DLK2	protein_coding	25	10	1.24101
ENSG00000253651.1	chr8	125951861	125952314	-	454	SOD1P3	processed_pseudogene	25	10	1.24101
ENSG00000174080.12	chr11	66563464	66568879	-	5416	CTSF	protein_coding	1074	454	1.2404
ENSG00000105372.8	chr19	41860255	41872925	+	12671	RPS19	protein_coding	16891	7149	1.24033
ENSG00000226972.2	chr2	44270621	44271106	+	486	RPL12P19	processed_pseudogene	136	57	1.24005
ENSG00000230592.2	chrX	100155885	100156773	-	889	RPSAP8	processed_pseudogene	894	378	1.23969
ENSG00000273420.1	chr19	33207129	33207639	+	511	ENSG00000273420	lncRNA	705	298	1.23952
ENSG00000286549.1	chr21	43107942	43168646	+	60705	ENSG00000286549	lncRNA	202	85	1.23907
ENSG00000257732.1	chr12	104262314	104280722	-	18409	ENSG00000257732	lncRNA	10266	4349	1.23893
ENSG00000137133.11	chr9	35812960	35815354	-	2395	HINT2	protein_coding	466	197	1.23792
ENSG00000230734.1	chr9	117180628	117181095	-	468	RPL10P3	processed_pseudogene	2189	928	1.23718
ENSG00000248161.5	chr4	102418602	102450010	-	31409	ENSG00000248161	lncRNA	32	13	1.23704
ENSG00000100473.18	chr14	30874514	30895065	+	20552	COCH	protein_coding	131	55	1.23704
ENSG00000217416.4	chr5	62776877	62777263	-	387	ISCA1P1	processed_pseudogene	72	30	1.23563
ENSG00000230757.1	chr3	39643638	39644705	+	1068	NFU1P1	processed_pseudogene	39	16	1.23447
ENSG00000233278.1	chr9	30831878	30832225	-	348	RPS26P2	processed_pseudogene	39	16	1.23447
ENSG00000184719.12	chr10	88273864	88584530	-	310667	RNLS	protein_coding	79	33	1.23447
ENSG00000070669.17	chr7	97851677	97872542	-	20866	ASNS	protein_coding	2307	981	1.23285
ENSG00000237930.1	chr2	216785774	216786144	-	371	RPL31P14	processed_pseudogene	46	19	1.23266
ENSG00000162004.19	chr16	722582	726954	-	4373	CCDC78	protein_coding	93	39	1.23266
ENSG00000205930.11	chr21	32772100	33019751	+	247652	C21orf62-AS1	lncRNA	194	82	1.23229
ENSG00000176697.20	chr11	27654893	27722058	-	67166	BDNF	protein_coding	741	315	1.23149
ENSG00000165406.16	chr10	45454585	45594906	-	140322	MARCHF8	protein_coding	161	68	1.23133
ENSG00000175567.11	chr11	73974672	73982843	-	8172	UCP2	protein_coding	53	22	1.23133
ENSG00000246705.5	chr12	14774405	14778002	+	3598	H2AJ	protein_coding	924	393	1.23126
ENSG00000213015.9	chr19	55635016	55643470	+	8455	ZNF580	protein_coding	966	411	1.23087
ENSG00000197857.16	chr19	12224686	12294883	-	70198	ZNF44	protein_coding	1517	646	1.23033
ENSG00000101400.6	chr20	33407957	33443763	-	35807	SNTA1	protein_coding	550	234	1.22939
ENSG00000177943.14	chr9	136850943	136860799	+	9857	MAMDC4	protein_coding	449	191	1.22882
ENSG00000119599.17	chr14	72926377	72959703	+	33327	DCAF4	protein_coding	674	287	1.22882
ENSG00000129595.14	chr5	112142441	112419313	-	276873	EPB41L4A	protein_coding	362	154	1.2277
ENSG00000213309.3	chr6	63615827	63616361	-	535	RPL9P18	processed_pseudogene	184	78	1.2276
ENSG00000111653.20	chr12	6650301	6663142	-	12842	ING4	protein_coding	308	131	1.22707
ENSG00000213269.2	chrX	74376125	74376885	-	761	RPS6P26	processed_pseudogene	502	214	1.22622
ENSG00000223653.6	chr1	85276388	85448124	+	171737	BCL10-AS1	lncRNA	1074	459	1.22463
ENSG00000289911.1	chr6	63378892	63566230	-	187339	ENSG00000289911	lncRNA	651	278	1.22461
ENSG00000119986.7	chr10	97677424	97687241	-	9818	AVPI1	protein_coding	471	201	1.22443
ENSG00000188873.4	chr8	47157118	47157771	+	654	RPL10AP2	processed_pseudogene	991	424	1.22288
ENSG00000213442.5	chr12	104265309	104265836	+	528	RPL18AP3	processed_pseudogene	9883	4234	1.22273
ENSG00000280649.2	chr1	148458814	148459871	+	1058	ENSG00000280649	TEC	27	11	1.22239
ENSG00000169994.20	chr2	127535683	127637729	+	102047	MYO7B	protein_coding	20	8	1.22239
ENSG00000249272.1	chr4	8959628	8963981	+	4354	UNC93B8	unprocessed_pseudogene	20	8	1.22239
ENSG00000249464.8	chr4	123539026	123962704	+	423679	LINC01091	lncRNA	27	11	1.22239
ENSG00000286408.1	chr5	133051065	133051893	-	829	ENSG00000286408	lncRNA	20	8	1.22239
ENSG00000146267.12	chr6	99271168	99350062	-	78895	FAXC	protein_coding	20	8	1.22239
ENSG00000236326.1	chr6	116244187	116244728	-	542	ENSG00000236326	lncRNA	27	11	1.22239
ENSG00000273142.1	chr7	66902857	66906297	+	3441	LINC02604	lncRNA	90	38	1.22239
ENSG00000205307.12	chr7	100572228	100573900	-	1673	SAP25	protein_coding	48	20	1.22239
ENSG00000239917.3	chr8	117523271	117524061	-	791	RPS10P16	unprocessed_pseudogene	97	41	1.22239
ENSG00000230782.1	chr9	106974833	107102988	-	128156	ENSG00000230782	lncRNA	41	17	1.22239
ENSG00000229919.3	chr10	10174230	10174577	+	348	ELOCP3	processed_pseudogene	20	8	1.22239
ENSG00000185737.13	chr10	81875194	82987179	+	1111986	NRG3	protein_coding	20	8	1.22239
ENSG00000213234.4	chr11	112267290	112268371	-	1082	ST13P10	processed_pseudogene	20	8	1.22239
ENSG00000258944.1	chr14	73272182	73274081	-	1900	ENSG00000258944	lncRNA	41	17	1.22239
ENSG00000225973.4	chr15	55317184	55319161	-	1978	PIGBOS1	protein_coding	111	47	1.22239
ENSG00000108830.10	chr17	43025231	43032041	+	6811	RND2	protein_coding	20	8	1.22239
ENSG00000257591.6	chr19	12142090	12156734	-	14645	ZNF625	protein_coding	55	23	1.22239
ENSG00000131849.14	chr19	58432814	58440153	-	7340	ZNF132	protein_coding	69	29	1.22239
ENSG00000228847.1	chrX	42098754	42099173	-	420	ATP5MC2P4	processed_pseudogene	351	150	1.22103
ENSG00000177595.19	chr11	799179	809753	-	10575	PIDD1	protein_coding	437	187	1.2202
ENSG00000117971.12	chr15	78624111	78727754	-	103644	CHRNB4	protein_coding	656	281	1.2202
ENSG00000204219.11	chr1	23380909	23424748	-	43840	TCEA3	protein_coding	162	69	1.21945
ENSG00000205871.5	chr15	43115702	43116493	-	792	RPS3AP47	processed_pseudogene	1105	474	1.21935
ENSG00000284135.1	chr7	133034860	133034915	-	56	MIR3654	miRNA	3566	1531	1.21929
ENSG00000174886.14	chr19	5891276	5904006	-	12731	NDUFA11	protein_coding	3174	1363	1.21891
ENSG00000225200.2	chr14	105978520	105979146	-	627	ENSG00000225200	processed_pseudogene	1626	698	1.21885
ENSG00000198034.11	chrX	72255679	72277248	-	21570	RPS4X	protein_coding	14078	6048	1.21878
ENSG00000242858.1	chr5	83746388	83746989	-	602	ENSG00000242858	processed_pseudogene	127	54	1.21864
ENSG00000254420.1	chr11	78324758	78444049	+	119292	ENSG00000254420	lncRNA	99	42	1.21759
ENSG00000187840.5	chr8	38030534	38060365	+	29832	EIF4EBP1	protein_coding	3259	1401	1.21739
ENSG00000233695.2	chr13	113815630	113845744	+	30115	GAS6-AS1	lncRNA	4526	1946	1.2173
ENSG00000219135.1	chr6	121679972	121680459	-	488	RPL23AP48	processed_pseudogene	85	36	1.21681
ENSG00000167880.8	chr17	76004502	76027306	-	22805	EVPL	protein_coding	85	36	1.21681
ENSG00000243099.1	chr7	138688980	138689522	+	543	ENSG00000243099	processed_pseudogene	136	58	1.21539
ENSG00000131061.15	chr20	33731657	33792269	+	60613	ZNF341	protein_coding	793	341	1.21514
ENSG00000274049.4	chr2	74455088	74460884	+	5797	INO80B-WBP1	protein_coding	1194	514	1.21437
ENSG00000235253.1	chr5	132942932	132945050	+	2119	EEF1A1P50	processed_pseudogene	57	24	1.21412
ENSG00000267757.4	chr19	45641494	45642840	+	1347	EML2-AS1	lncRNA	57	24	1.21412
ENSG00000267740.5	chr19	5866171	5903787	-	37617	ENSG00000267740	protein_coding	3168	1365	1.21407
ENSG00000248347.3	chr8	47089572	47198861	-	109290	ENSG00000248347	unprocessed_pseudogene	1017	438	1.21344
ENSG00000116194.13	chr1	178849535	178871077	-	21543	ANGPTL1	protein_coding	50	21	1.21299
ENSG00000171291.9	chr19	11848726	11883750	+	35025	ZNF439	protein_coding	50	21	1.21299
ENSG00000126432.14	chr11	64318121	64321811	+	3691	PRDX5	protein_coding	3535	1525	1.21236
ENSG00000132879.14	chr1	11654375	11663327	+	8953	FBXO44	protein_coding	284	122	1.2123
ENSG00000277967.1	chr20	49280485	49280571	+	87	ENSG00000277967	misc_RNA	233	100	1.21215
ENSG00000137312.15	chr6	30727709	30742732	-	15024	FLOT1	protein_coding	2809	1212	1.21199
ENSG00000236358.1	chr1	234357006	234365828	+	8823	ENSG00000236358	lncRNA	1762	761	1.21017
ENSG00000236915.3	chr1	86569024	86704484	-	135461	CLCA4-AS1	lncRNA	36	15	1.20945
ENSG00000232393.1	chr1	91023919	91024804	+	886	RPL5P6	processed_pseudogene	36	15	1.20945
ENSG00000225953.5	chr2	199457689	199476935	+	19247	SATB2-AS1	lncRNA	36	15	1.20945
ENSG00000176571.13	chr8	86866415	87615219	+	748805	CNBD1	protein_coding	36	15	1.20945
ENSG00000237440.9	chr19	20535825	20565809	-	29985	ZNF737	protein_coding	36	15	1.20945
ENSG00000216676.2	chr6	27652602	27652825	-	224	RPL8P1	processed_pseudogene	214	92	1.20903
ENSG00000291039.1	chr14	24036439	24051028	+	14590	ENSG00000291039	lncRNA	66	28	1.20811
ENSG00000179627.10	chr14	104800596	104804712	+	4117	ZBTB42	protein_coding	29	12	1.20645
ENSG00000213307.4	chr15	78661047	78661576	-	530	RPL18P11	processed_pseudogene	59	25	1.20645
ENSG00000100321.15	chr22	39349925	39385575	+	35651	SYNGR1	protein_coding	269	116	1.20645
ENSG00000063177.13	chr19	48615328	48619184	-	3857	RPL18	protein_coding	13026	5645	1.2062
ENSG00000229814.1	chr9	71589601	71589933	+	333	RPL35AP21	processed_pseudogene	1263	547	1.20575
ENSG00000235776.2	chr22	19792294	19793094	+	801	RPL7AP70	processed_pseudogene	940	407	1.20563
ENSG00000226624.1	chr7	105819492	105820101	+	610	ENSG00000226624	processed_pseudogene	112	48	1.20547
ENSG00000144426.19	chr2	203014608	203226378	+	211771	NBEAL1	protein_coding	3352	1453	1.20543
ENSG00000213700.3	chr10	73005833	73006595	-	763	RPL17P50	processed_pseudogene	308	133	1.20537
ENSG00000090971.5	chr19	55485188	55487568	+	2381	NAT14	protein_coding	1036	449	1.20442
ENSG00000232037.3	chr1	21908098	21908580	+	483	ENSG00000232037	processed_pseudogene	363	157	1.20401
ENSG00000130522.6	chr19	18279694	18281622	-	1929	JUND	protein_coding	1238	537	1.2035
ENSG00000104983.8	chr19	45995461	46021318	+	25858	CCDC61	protein_coding	213	92	1.20231
ENSG00000182472.9	chr19	38730187	38769904	-	39718	CAPN12	protein_coding	420	182	1.20198
ENSG00000230337.3	chr1	11099430	11102105	+	2676	EXOSC10-AS1	lncRNA	22	9	1.20163
ENSG00000251624.1	chr4	9493736	9498066	+	4331	UNC93B7	unprocessed_pseudogene	22	9	1.20163
ENSG00000137269.15	chr6	53794497	53924125	+	129629	LRRC1	protein_coding	22	9	1.20163
ENSG00000229214.2	chr6	169788790	169799549	-	10760	LINC00242	lncRNA	22	9	1.20163
ENSG00000254311.1	chr8	8116745	8116949	-	205	SNRPCP17	processed_pseudogene	22	9	1.20163
ENSG00000249188.1	chr8	8154308	8216916	+	62609	ENPP7P1	transcribed_unprocessed_pseudogene	22	9	1.20163
ENSG00000250794.2	chr8	12421032	12425000	+	3969	ALG1L12P	unprocessed_pseudogene	22	9	1.20163
ENSG00000215417.13	chr13	91347820	91354579	+	6760	MIR17HG	lncRNA	22	9	1.20163
ENSG00000261588.1	chr16	30587662	30587920	-	259	ENSG00000261588	processed_pseudogene	22	9	1.20163
ENSG00000262492.1	chr17	7954868	7955622	+	755	ENSG00000262492	processed_pseudogene	22	9	1.20163
ENSG00000284707.2	chr7	97851688	97972985	-	121298	ENSG00000284707	lncRNA	2557	1112	1.20056
ENSG00000189409.14	chr1	1632163	1635263	+	3101	MMP23B	protein_coding	84	36	1.19994
ENSG00000172426.16	chr6	43645036	43672600	+	27565	RSPH9	protein_coding	541	235	1.19951
ENSG00000214226.9	chr17	56791913	56838773	-	46861	C17orf67	protein_coding	123	53	1.19931
ENSG00000244722.1	chr3	110682286	110683154	-	869	RPSAP29	processed_pseudogene	178	77	1.19841
ENSG00000219023.1	chr6	35555873	35556264	+	392	ENSG00000219023	processed_pseudogene	2078	905	1.19831
ENSG00000145425.10	chr4	151099624	151104642	+	5019	RPS3A	protein_coding	4081	1778	1.19821
ENSG00000184672.12	chr8	84182787	84921844	+	739058	RALYL	protein_coding	38	16	1.19794
ENSG00000277985.1	chr17	7577955	7578091	+	137	SNORA67	snoRNA	116	50	1.19794
ENSG00000279428.1	chr17	18107334	18110463	-	3130	ENSG00000279428	TEC	226	98	1.19719
ENSG00000291140.1	chr17	64966550	64975630	-	9081	AMZ2P1	lncRNA	93	40	1.19704
ENSG00000229399.1	chr1	222641414	222641858	-	445	ENSG00000229399	processed_pseudogene	384	167	1.1964
ENSG00000226080.1	chr2	11102142	11102997	+	856	RPL6P4	processed_pseudogene	54	23	1.1964
ENSG00000244002.1	chr4	80161129	80162011	+	883	RPSAP39	processed_pseudogene	54	23	1.1964
ENSG00000215734.3	chr21	36994643	36995075	+	433	MRPL20P1	processed_pseudogene	109	47	1.1964
ENSG00000167157.11	chr9	129665647	129722674	+	57028	PRRX2	protein_coding	2068	902	1.19614
ENSG00000233870.1	chr2	71178587	71178773	+	187	ENSG00000233870	unprocessed_pseudogene	157	68	1.19526
ENSG00000183298.5	chr1	101786340	101787219	-	880	RPSAP19	processed_pseudogene	3848	1681	1.19431
ENSG00000143994.14	chr2	27123789	27130812	+	7024	ABHD1	protein_coding	47	20	1.19265
ENSG00000197410.14	chr4	154231742	154491799	-	260058	DCHS2	protein_coding	15	6	1.19265
ENSG00000241739.1	chr5	31840492	31840971	-	480	ENSG00000241739	processed_pseudogene	31	13	1.19265
ENSG00000113600.12	chr5	39284140	39371324	-	87185	C9	protein_coding	15	6	1.19265
ENSG00000124772.12	chr6	36740775	36839444	-	98670	CPNE5	protein_coding	15	6	1.19265
ENSG00000233876.2	chr7	9614978	9615985	+	1008	GAPDHP68	processed_pseudogene	15	6	1.19265
ENSG00000160963.14	chr7	101362875	101559024	+	196150	COL26A1	protein_coding	15	6	1.19265
ENSG00000237807.4	chr8	53493523	53524336	-	30814	LINC02984	lncRNA	15	6	1.19265
ENSG00000253317.1	chr8	72196334	72202269	+	5936	ENSG00000253317	lncRNA	15	6	1.19265
ENSG00000119125.17	chr9	72114595	72257193	+	142599	GDA	protein_coding	15	6	1.19265
ENSG00000110011.14	chr11	64230278	64234286	+	4009	DNAJC4	protein_coding	399	174	1.19265
ENSG00000259411.1	chr15	35400691	35401768	+	1078	HNRNPA1P45	processed_pseudogene	15	6	1.19265
ENSG00000261663.1	chr16	2240487	2241818	+	1332	ECI1-AS1	lncRNA	31	13	1.19265
ENSG00000261188.3	chr22	26512503	26514568	+	2066	TFIP11-DT	lncRNA	15	6	1.19265
ENSG00000250318.1	chr22	30653877	30654814	-	938	ENSG00000250318	unprocessed_pseudogene	15	6	1.19265
ENSG00000237668.1	chr22	36421273	36421644	-	372	RPS15AP38	processed_pseudogene	319	139	1.19265
ENSG00000009694.14	chrX	124375903	125204312	-	828410	TENM1	protein_coding	15	6	1.19265
ENSG00000287918.2	chrX	151303384	151397142	-	93759	ENSG00000287918	lncRNA	15	6	1.19265
ENSG00000197982.14	chr1	37806979	37809454	+	2476	C1orf122	protein_coding	2619	1146	1.1917
ENSG00000237749.4	chr1	37556247	37556499	+	253	ENSG00000237749	processed_pseudogene	136	59	1.19114
ENSG00000179862.7	chr1	40861054	40862363	-	1310	CITED4	protein_coding	72	31	1.18982
ENSG00000240652.1	chr11	107908420	107908764	+	345	ENSG00000240652	processed_pseudogene	3277	1436	1.18976
ENSG00000141753.7	chr17	40443450	40457725	+	14276	IGFBP4	protein_coding	30931	13560	1.18964
ENSG00000198740.9	chr17	49289206	49362473	-	73268	ZNF652	protein_coding	799	350	1.18853
ENSG00000081041.9	chr4	74097040	74099196	-	2157	CXCL2	protein_coding	97	42	1.18845
ENSG00000106404.14	chr7	101232092	101238820	-	6729	CLDN15	protein_coding	138	60	1.1882
ENSG00000151640.13	chr10	132186948	132205759	+	18812	DPYSL4	protein_coding	318	139	1.18813
ENSG00000129214.15	chr17	7613946	7633382	+	19437	SHBG	protein_coding	1097	481	1.18777
ENSG00000119699.8	chr14	75958097	75983011	-	24915	TGFB3	protein_coding	40	17	1.18763
ENSG00000267629.3	chr19	19254748	19273369	-	18622	ENSG00000267629	lncRNA	40	17	1.18763
ENSG00000286125.3	chr19	56669941	56823395	+	153455	ENSG00000286125	lncRNA	40	17	1.18763
ENSG00000147174.12	chrX	71578437	71613583	+	35147	GCNA	protein_coding	40	17	1.18763
ENSG00000234745.14	chr6	31353872	31367067	-	13196	HLA-B	protein_coding	5217	2291	1.18689
ENSG00000182168.15	chr4	95162504	95549206	-	386703	UNC5C	protein_coding	197	86	1.18641
ENSG00000213343.5	chr12	66037235	66037714	+	480	RPL21P18	processed_pseudogene	156	68	1.1861
ENSG00000100577.19	chr14	77320996	77331597	+	10602	GSTZ1	protein_coding	413	181	1.18569
ENSG00000124074.12	chr16	67662945	67667265	-	4321	ENKD1	protein_coding	356	156	1.18516
ENSG00000260934.1	chr16	19501689	19502286	+	598	ENSG00000260934	lncRNA	190	83	1.18511
ENSG00000256338.2	chr15	28315651	28316059	+	409	RPL41P2	processed_pseudogene	1845	811	1.18485
ENSG00000220884.2	chr6	128928995	128929988	-	994	MESTP1	processed_pseudogene	24	10	1.18442
ENSG00000132938.22	chr13	28820339	29505947	+	685609	MTUS2	protein_coding	49	21	1.18442
ENSG00000184788.14	chrX	85092284	85243911	-	151628	SATL1	protein_coding	99	43	1.18442
ENSG00000186409.19	chr1	42463221	42657190	+	193970	CCDC30	protein_coding	876	385	1.18398
ENSG00000278129.2	chr19	58278955	58302791	+	23837	ZNF8	protein_coding	58	25	1.1822
ENSG00000116574.6	chr1	228735479	228746664	+	11186	RHOU	protein_coding	33	14	1.18057
ENSG00000231903.1	chr2	202178660	202179391	-	732	ENSG00000231903	lncRNA	33	14	1.18057
ENSG00000214268.2	chr8	7190901	7191563	-	663	RPS3AP33	processed_pseudogene	33	14	1.18057
ENSG00000244945.1	chr5	179595904	179603741	-	7838	RUFY1-AS1	lncRNA	153	67	1.17932
[truncated: 19,781 more rows]

## Sheet: Summary
gene_type	Up	Down
protein_coding	617	781
lncRNA	362	393
pseudogene	203	302
miRNA	14	9
TEC	11	13

## Sheet: coding_noncoding
gene_type	Up	Down
protein_coding	617	781
non_coding	596	729
