# Supplementary material for: Differentiation and Growth-Arrest-Related lncRNA (DAGAR): Initial Characterization in Human Smooth Muscle and Fibroblast Cells
Source: Int J Mol Sci. 2024 Aug 31;25(17):9497. doi: 10.3390/ijms25179497 (PMC11394763; doi:10.3390/ijms25179497)
Supplement: Supplementary file 1 [file ijms-25-09497-s001.zip › Table S3 - Proteins co-precipitated with DAGAR RNA-IP.xlsx]

## Sheet: Hoja1
Uniprot ID	Symbol	Score	Sequence coverage
P49327	FASN	7174.2	48.188
Q92616	GCN1	4948.7	37.8136
P27708	CAD	4940.6	44.1348
O75643	SNRNP200	4552.3	41.1049
Q01082	SPTBN1	4152.2	39.3401
Q13813	SPTAN1	3727.1	35.1942
Q6P2Q9	PRPF8	3604.3	36.5739
Q04637	EIF4G1	2963.4	38.2114
P21333	FLNA	2802.5	27.6539
Q9Y490	TLN1	2613.3	33.3727
P12270	TPR	2451.4	25.0529
A5YKK6	CNOT1	1976.9	22.2222
Q92621	NUP205	1889.5	23.9563
Q13085	ACACA	1878.7	20.6735
P78527	PRKDC	1841.1	13.3721
P46940	IQGAP1	1796.6	27.58
O75165	DNAJC13	1791.8	20.5528
Q93008	USP9X	1775.1	16.3813
Q96N67	DOCK7	1726.4	20.7944
Q9H583	HEATR1	1671.8	21.2687
P42345	MTOR	1537.5	19.3017
O75369	FLNB	1450.7	17.3713
Q5SW79	CEP170	1435.8	20.5808
P27816	MAP4	1427.1	31.4236
Q92538	GBF1	1395	20.8176
Q8TEM1	NUP210	1216.6	16.3752
Q15643	TRIP11	1210.5	20.0101
P55196	AFDN	1195.9	17.4342
Q641Q2	WASHC2A	1148.8	26.7711
Q14160	SCRIB	1082.3	19.1411
Q14008	CKAP5	1070.2	13.8287
Q8N3C0	ASCC3	1065.9	11.9437
Q9Y4E1	WASHC2C	1059.8	24.1667
Q00610	CLTC	1025	17.9104
P15924	DSP	1008.3	12.1909
Q14C86	GAPVD1	997.3	16.3735
P35658	NUP214	994.4	15.2632
P50748	KNTC1	975.4	12.268
Q9UPU5	USP24	905	11.4122
Q07864	POLE	885.3	10.1925
Q12789	GTF3C1	881.9	12.7074
Q9Y6D6	ARFGEF1	850.6	12.7096
P42356	PI4KA	804.1	9.99049
Q7LBC6	KDM3B	802.7	16.4111
O60271	SPAG9	794.6	17.6382
Q8TDY2	RB1CC1	791.3	13.8645
O14981	BTAF1	789.9	12.4932
O15020	SPTBN2	773.7	9.12134
P51532	SMARCA4	730.8	11.4754
Q9UPY3	DICER1	729.3	12.9553
O75179	ANKRD17	639.9	8.18287
Q6Y7W6	GIGYF2	635.3	15.3965
Q9Y5S2	CDC42BPB	631.5	9.81882
Q14980	NUMA1	629.3	11.3002
Q9H1A4	ANAPC1	623.9	11.4712
Q9UKV8	AGO2	601.3	16.9965
Q7KZ85	SUPT6H	582.3	12.8621
P49815	TSC2	559.1	12.5623
P41091	EIF2S3	546.8	28.3898
Q8NEY1	NAV1	535.5	10.7619
P0DMV8	HSPA1A	502	17.9407
A3KMH1	VWA8	501.6	7.979
Q8IWZ3	ANKHD1	477.2	6.25492
Q9Y4G6	TLN2	468.6	5.66483
Q9Y6D5	ARFGEF2	467.1	7.17087
O14578	CIT	463.9	6.46275
Q5VYK3	ECPAS	457.4	9.26829
Q69YN4	VIRMA	449.9	7.94702
Q5VT25	CDC42BPA	444.2	8.89145
A6NHR9	SMCHD1	440.2	5.48628
P42694	HELZ	439.7	7.98146
O43432	EIF4G3	428.5	7.88644
Q13439	GOLGA4	420.8	4.75336
P48634	PRRC2A	418	7.97404
Q8N201	INTS1	416.8	5.89041
O60293	ZFC3H1	409.1	5.63097
P11142	HSPA8	405.6	14.3963
Q14669	TRIP12	405.2	5.72289
P11047	LAMC1	404.5	6.46364
P24928	POLR2A	401.2	7.20812
Q5TAX3	TUT4	397.6	6.56934
P35579	MYH9	390.4	7.09184
Q3V6T2	CCDC88A	374.6	5.34474
Q13535	ATR	370.3	4.65204
Q96BY7	ATG2B	368.7	5.19731
Q9Y2I1	NISCH	364.2	8.24468
Q2KHR3	QSER1	354.2	6.16715
Q8TEU7	RAPGEF6	351.7	7.62024
Q9UPQ9	TNRC6B	351.6	6.43753
Q8IWJ2	GCC2	346.7	6.29454
Q12756	KIF1A	342.7	6.09467
Q5T5U3	ARHGAP21	341.6	3.93258
Q562E7	WDR81	338.2	6.54302
A2RRP1	NBAS	338	4.30198
Q86XA9	HEATR5A	337.7	5.93137
Q14839	CHD4	335.7	6.17155
Q6GYQ0	RALGAPA1	331.4	4.6169
P07942	LAMB1	328.8	4.9832
O60333	KIF1B	323.4	4.40529
O14976	GAK	309.4	6.33105
P41229	KDM5C	307.8	7.4359
Q96AY4	TTC28	304.8	4.11125
Q5VZL5	ZMYM4	304.5	8.01034
P52292	KPNA2	300.1	15.3119
Q14674	ESPL1	297.5	4.81132
Q5VZ89	DENND4C	294.2	6.0241
Q9H3S7	PTPN23	281.9	7.15159
Q9H9G7	AGO3	268.5	7.09302
Q12873	CHD3	257.3	4.9
Q08378	GOLGA3	257.2	6.14152
Q92793	CREBBP	250.1	2.33415
Q9P2D3	HEATR5B	248.2	3.81458
Q9UL18	AGO1	241.8	8.4014
Q9Y2I7	PIKFYVE	232.9	4.05148
Q5JSL3	DOCK11	232.6	3.71442
Q4G0J3	LARP7	224.6	7.90378
Q2TAZ0	ATG2A	217	3.45717
Q9ULH0	KIDINS220	216.5	4.17843
P02786	TFRC	205	6.84211
O14795	UNC13B	201.4	4.02263
Q14185	DOCK1	197.2	3.69973
O76021	RSL1D1	195.1	11.8367
Q5VT52	RPRD2	193.8	5.06502
Q07157	TJP1	192.9	4.57666
Q15648	MED1	188.6	3.66856
Q9Y2X3	NOP58	188.5	10.9641
Q14999	CUL7	181.3	4.29918
Q14690	PDCD11	180.7	3.52753
Q6YHU6	THADA	179.1	3.84025
Q9NRY4	ARHGAP35	178.4	4.2028
Q7Z401	DENND4A	176.6	3.38164
Q93074	MED12	174.6	2.43454
Q8NDI1	EHBP1	172.9	6.49878
Q96P48	ARAP1	172.4	2.89655
O60287	URB1	169.6	2.28974
Q09472	EP300	167.4	2.77548
Q9BY89	KIAA1671	164.5	4.20819
Q96SN8	CDK5RAP2	162.5	2.58848
Q9P2K8	EIF2AK4	162.4	3.21407
Q96HP0	DOCK6	159.6	2.78456
P16989	YBX3	158.7	23.3871
Q8IZL8	PELP1	156.8	6.72566
Q9ULT8	HECTD1	150	2.41379
P46013	MKI67	148.7	1.07494
Q6P2E9	EDC4	147.8	3.42612
P10412	H1-4	139.7	22.3744
Q96RG2	PASK	139.2	3.7037
P38646	HSPA9	136.5	5.15464
Q6R327	RICTOR	133.7	2.22482
P31025	LCN1	130	12.5
P09884	POLA1	127.3	3.21477
Q9BQS8	FYCO1	127.2	4.26252
Q9Y3R5	DOP1B	114.4	1.30548
O95071	UBR5	114	1.10754
Q8IZH2	XRN1	113.9	2.4619
Q7Z406	MYH14	113.5	2.25564
Q2PPJ7	RALGAPA2	113.1	2.34917
O15047	SETD1A	112.3	1.69889
O43379	WDR62	110.5	2.10804
O15085	ARHGEF11	108.9	2.2339
P21359	NF1	108.6	1.40895
Q9Y520	PRRC2C	106.2	1.55387
Q9NQT8	KIF13B	96.3	1.64294
P13942	COL11A2	95.6	1.03687
P42858	HTT	95.2	1.59134
P49792	RANBP2	94	1.39578
Q96RT7	TUBGCP6	91.9	1.42936
O60318	MCM3AP	86.8	2.12121
Q5JRA6	MIA3	83.6	1.67803
Q14191	WRN	80.6	1.46648
O15027	SEC16A	80.5	0.975817
Q8TEQ6	GEMIN5	80.2	2.18833
Q08AD1	CAMSAP2	78.5	1.67898
Q5SXM2	SNAPC4	77.1	1.76991
Q14966	ZNF638	76.9	0.960566
Q86VV8	RTTN	75.9	1.25786
P42695	NCAPD3	75.6	0.934579
Q7Z3U7	MON2	75.4	1.33955
Q9H9Z2	LIN28A	74.7	11.9617
Q14204	DYNC1H1	74.6	0.624193
O60361	NME2P1	74	12.4088
Q8IWV7	UBR1	69.9	0.971984
O14497	ARID1A	69.9	1.48796
Q96JI7	SPG11	65.8	1.06427
Q5JSZ5	PRRC2B	65.1	1.12158
P50851	LRBA	64.7	0.908138
Q9P2E9	RRBP1	64.3	1.2766
Q00839	HNRNPU	63.3	2.18182
Q9UG01	IFT172	62.6	1.42939
O94822	LTN1	62.2	0.792752
Q9UIW2	PLXNA1	61.3	1.10759
Q9C0D5	TANC1	59.5	0.967222
Q14571	ITPR2	58.7	0.851536
Q9NZ53	PODXL2	57.9	2.31405
Q13017	ARHGAP5	55.4	1.66445
Q05707	COL14A1	55.1	2.11581
Q7Z6E9	RBBP6	55	0.892857
O75592	MYCBP2	54.8	0.277897
Q14573	ITPR3	54.2	0.636466
P53621	COPA	53.2	0.571895
O15078	CEP290	53.1	0.36305
P08238	HSP90AB1	52.8	1.65746
Q04656	ATP7A	51.8	1.4
P11717	IGF2R	51.5	0.481734
Q9P2P1	NYNRIN	50.7	0.842993
P23246	SFPQ	50.6	2.12164
Q7Z2Z1	TICRR	50.2	0.471204
Q9UKJ3	GPATCH8	48.6	0.932091
P09651	HNRNPA1	48.5	4.30108
O43426	SYNJ1	47.7	0.762873
Q9BZ95	NSD3	44.4	0.626305
Q96KK5	H2AC12	43.9	14.8438
Q8TER5	ARHGEF40	43.1	0.855826
Q9Y4F5	CEP170B	42.6	1.00692
P62805	H4C1	41.6	11.6505
O14744	PRMT5	41.2	1.56986
P22626	HNRNPA2B1	40.1	4.24929
Q9BVV6	KIAA0586	39.2	1.82648
P08865	RPSA	39.1	5.76271
Q9P2E3	ZNFX1	38.3	0.834202
Q7Z4S6	KIF21A	37.2	1.01553
Q5T4S7	UBR4	37.1	0.540228
Q7L2J0	MEPCE	36.5	1.59652
P06454	PTMA	36.4	12.6126
P40926	MDH2	36	4.73373
Q8NDV7	TNRC6A	35.7	0.458716
P51610	HCFC1	35.6	0.835381
O75096	LRP4	35.6	0.682415
O75376	NCOR1	34.2	0.409836
A6NCN2	KRT87P	33.6	7.84314
O00429	DNM1L	33.6	1.22283
P04406	GAPDH	32.7	4.47761
O60346	PHLPP1	31.9	1.68899
Q562R1	ACTBL2	31.6	4.78723
Q8IWV8	UBR2	31.3	0.797721
P55268	LAMB2	30.9	1.11235
P06576	ATP5F1B	30.5	3.59168
Q70EL1	USP54	30.5	0.890736
Q149N8	SHPRH	30.3	0.653595
Q8WUW1	BRK1	30.1	9.33333
