# Supplementary material for: Differentiation and Growth-Arrest-Related lncRNA (DAGAR): Initial Characterization in Human Smooth Muscle and Fibroblast Cells
Source: Int J Mol Sci. 2024 Aug 31;25(17):9497. doi: 10.3390/ijms25179497 (PMC11394763; doi:10.3390/ijms25179497)
Supplement: Supplementary file 1 [file ijms-25-09497-s001.zip › Table S4 - Biological Process GO enrichment analysis for Proteins co-precipitated with DAGAR RNA-IP.xlsx]

## Sheet: BP_goterms_masspec_genes_desc
ID	Description	Adjusted P value	Gene set
GO:0016482	cytosolic transport	1.19073e+07	ENSG00000178950/ENSG00000008294/ENSG00000138246/ENSG00000196924/ENSG00000141367/ENSG00000130294/ENSG00000167716/ENSG00000099290/ENSG00000061987/ENSG00000129493/ENSG00000135968/ENSG00000107862/ENSG00000076201/ENSG00000008869/ENSG00000115020/ENSG00000142197/ENSG00000172661
GO:0031054	pre-miRNA processing	8.02503e+07	ENSG00000134744/ENSG00000126070/ENSG00000131914/ENSG00000123908/ENSG00000092847/ENSG00000100697
GO:0010639	negative regulation of organelle organization	1.12857e+09	ENSG00000087470/ENSG00000173898/ENSG00000072274/ENSG00000135486/ENSG00000204389/ENSG00000047410/ENSG00000047849/ENSG00000103197/ENSG00000184445/ENSG00000153187/ENSG00000115306/ENSG00000104067/ENSG00000118200/ENSG00000197694/ENSG00000135476/ENSG00000114127/ENSG00000186635/ENSG00000136861/ENSG00000172661/ENSG00000066777
GO:0007051	spindle organization	1.64363e+09	ENSG00000075702/ENSG00000141027/ENSG00000204389/ENSG00000047410/ENSG00000196924/ENSG00000047849/ENSG00000100345/ENSG00000141367/ENSG00000153187/ENSG00000170004/ENSG00000175216/ENSG00000197102/ENSG00000135476/ENSG00000137497/ENSG00000128159
GO:0007163	establishment or maintenance of cell polarity	2.70311e+09	ENSG00000132694/ENSG00000096384/ENSG00000047849/ENSG00000100345/ENSG00000197386/ENSG00000175216/ENSG00000180900/ENSG00000137497/ENSG00000164327/ENSG00000107862/ENSG00000116641/ENSG00000136861/ENSG00000160007/ENSG00000198752/ENSG00000066777
GO:1902850	microtubule cytoskeleton organization involved in mitosis	2.77245e+09	ENSG00000075702/ENSG00000204389/ENSG00000047410/ENSG00000196924/ENSG00000047849/ENSG00000197386/ENSG00000141367/ENSG00000153187/ENSG00000175216/ENSG00000197102/ENSG00000135476/ENSG00000137497/ENSG00000136861
GO:0006401	RNA catabolic process	4.48778e+09	ENSG00000151779/ENSG00000125107/ENSG00000204389/ENSG00000060138/ENSG00000198793/ENSG00000153187/ENSG00000134744/ENSG00000038358/ENSG00000204120/ENSG00000114127/ENSG00000090905/ENSG00000126070/ENSG00000131914/ENSG00000123908/ENSG00000092847/ENSG00000100354/ENSG00000100697
GO:0030010	establishment of cell polarity	4.48778e+09	ENSG00000132694/ENSG00000096384/ENSG00000047849/ENSG00000100345/ENSG00000197386/ENSG00000180900/ENSG00000137497/ENSG00000164327/ENSG00000107862/ENSG00000116641/ENSG00000136861/ENSG00000066777
GO:0022411	cellular component disassembly	4.48778e+09	ENSG00000087470/ENSG00000117713/ENSG00000178950/ENSG00000173898/ENSG00000159082/ENSG00000135862/ENSG00000109971/ENSG00000197386/ENSG00000103197/ENSG00000127616/ENSG00000115306/ENSG00000118200/ENSG00000197694/ENSG00000175216/ENSG00000110046/ENSG00000023287/ENSG00000107862/ENSG00000066739/ENSG00000163820/ENSG00000100697/ENSG00000172661
GO:1902903	regulation of supramolecular fiber organization	8.69074e+09	ENSG00000173898/ENSG00000204389/ENSG00000109971/ENSG00000196924/ENSG00000198793/ENSG00000115306/ENSG00000104067/ENSG00000118200/ENSG00000197694/ENSG00000175216/ENSG00000137497/ENSG00000115355/ENSG00000164327/ENSG00000254999/ENSG00000186635/ENSG00000136861/ENSG00000160007/ENSG00000172661/ENSG00000066777
GO:0035196	production of miRNAs involved in gene silencing by miRNA	8.69074e+09	ENSG00000141027/ENSG00000122566/ENSG00000134744/ENSG00000126070/ENSG00000131914/ENSG00000123908/ENSG00000092847/ENSG00000100697
GO:0043254	regulation of protein-containing complex assembly	8.69074e+09	ENSG00000198722/ENSG00000173898/ENSG00000072274/ENSG00000204389/ENSG00000109971/ENSG00000198793/ENSG00000172534/ENSG00000115306/ENSG00000114867/ENSG00000118200/ENSG00000100393/ENSG00000175054/ENSG00000197694/ENSG00000175216/ENSG00000137497/ENSG00000164327/ENSG00000254999/ENSG00000136861/ENSG00000172661/ENSG00000066777
GO:0051052	regulation of DNA metabolic process	8.98205e+09	ENSG00000101596/ENSG00000100462/ENSG00000104517/ENSG00000072274/ENSG00000096384/ENSG00000135486/ENSG00000168298/ENSG00000122566/ENSG00000182481/ENSG00000253729/ENSG00000153187/ENSG00000175054/ENSG00000165392/ENSG00000153827/ENSG00000109111/ENSG00000140534/ENSG00000114127/ENSG00000124486
GO:0031050	dsRNA processing	8.98205e+09	ENSG00000141027/ENSG00000122566/ENSG00000134744/ENSG00000126070/ENSG00000131914/ENSG00000123908/ENSG00000092847/ENSG00000100697
GO:0070918	production of small RNA involved in gene silencing by RNA	8.98205e+09	ENSG00000141027/ENSG00000122566/ENSG00000134744/ENSG00000126070/ENSG00000131914/ENSG00000123908/ENSG00000092847/ENSG00000100697
GO:0006402	mRNA catabolic process	9.20309e+09	ENSG00000151779/ENSG00000125107/ENSG00000204389/ENSG00000060138/ENSG00000198793/ENSG00000153187/ENSG00000134744/ENSG00000038358/ENSG00000204120/ENSG00000114127/ENSG00000090905/ENSG00000126070/ENSG00000123908/ENSG00000092847/ENSG00000100354
GO:0035280	miRNA loading onto RISC involved in gene silencing by miRNA	9.79774e+09	ENSG00000126070/ENSG00000123908/ENSG00000092847/ENSG00000100697
GO:0006403	RNA localization	0.000281267212707501	ENSG00000160294/ENSG00000135486/ENSG00000047410/ENSG00000122566/ENSG00000126883/ENSG00000153201/ENSG00000153187/ENSG00000175054/ENSG00000175216/ENSG00000109111/ENSG00000132182/ENSG00000155561/ENSG00000055044
GO:0070922	small RNA loading onto RISC	0.000297642958111006	ENSG00000126070/ENSG00000123908/ENSG00000092847/ENSG00000100697
GO:0010970	transport along microtubule	0.000297642958111006	ENSG00000054523/ENSG00000109971/ENSG00000116560/ENSG00000197386/ENSG00000153187/ENSG00000130294/ENSG00000197102/ENSG00000107863/ENSG00000104133/ENSG00000163820/ENSG00000138002
GO:0017148	negative regulation of translation	0.000297642958111006	ENSG00000125107/ENSG00000111640/ENSG00000047410/ENSG00000114867/ENSG00000134744/ENSG00000204120/ENSG00000114127/ENSG00000090905/ENSG00000126070/ENSG00000131914/ENSG00000128829/ENSG00000123908/ENSG00000092847/ENSG00000100354
GO:0051293	establishment of spindle localization	0.000321057025582325	ENSG00000047849/ENSG00000100345/ENSG00000197386/ENSG00000197102/ENSG00000135476/ENSG00000137497/ENSG00000136861
GO:0006325	chromatin organization	0.000355067392632054	ENSG00000101596/ENSG00000117713/ENSG00000099381/ENSG00000160294/ENSG00000141027/ENSG00000168298/ENSG00000047410/ENSG00000126012/ENSG00000148773/ENSG00000127616/ENSG00000172534/ENSG00000197061/ENSG00000153187/ENSG00000170004/ENSG00000111642/ENSG00000146414/ENSG00000109111/ENSG00000124201
GO:0042147	retrograde transport, endosome to Golgi	0.000355067392632054	ENSG00000008294/ENSG00000141367/ENSG00000099290/ENSG00000129493/ENSG00000135968/ENSG00000107862/ENSG00000008869/ENSG00000115020/ENSG00000172661
GO:0034504	protein localization to nucleus	0.000363601778868103	ENSG00000104517/ENSG00000072274/ENSG00000096384/ENSG00000047410/ENSG00000196924/ENSG00000126883/ENSG00000153201/ENSG00000103197/ENSG00000182481/ENSG00000153187/ENSG00000165392/ENSG00000125686/ENSG00000174720/ENSG00000146834/ENSG00000115020
GO:1903311	regulation of mRNA metabolic process	0.000363601778868103	ENSG00000151779/ENSG00000125107/ENSG00000135486/ENSG00000109971/ENSG00000060138/ENSG00000198793/ENSG00000153187/ENSG00000174720/ENSG00000134744/ENSG00000164944/ENSG00000204120/ENSG00000109111/ENSG00000090905/ENSG00000123908/ENSG00000100354
GO:0007052	mitotic spindle organization	0.000405483356073205	ENSG00000075702/ENSG00000204389/ENSG00000047410/ENSG00000196924/ENSG00000047849/ENSG00000141367/ENSG00000153187/ENSG00000175216/ENSG00000197102/ENSG00000137497
GO:0033044	regulation of chromosome organization	0.000405483356073205	ENSG00000135486/ENSG00000047410/ENSG00000122566/ENSG00000116560/ENSG00000184445/ENSG00000153187/ENSG00000175054/ENSG00000135476/ENSG00000137497/ENSG00000114127/ENSG00000136861/ENSG00000153107
GO:0007030	Golgi organization	0.000405483356073205	ENSG00000100462/ENSG00000178950/ENSG00000148396/ENSG00000197386/ENSG00000118200/ENSG00000044090/ENSG00000100815/ENSG00000107863/ENSG00000135968/ENSG00000107862/ENSG00000066777
GO:0051656	establishment of organelle localization	0.000405483356073205	ENSG00000159082/ENSG00000047849/ENSG00000100345/ENSG00000197386/ENSG00000153187/ENSG00000130294/ENSG00000180900/ENSG00000197102/ENSG00000135476/ENSG00000137497/ENSG00000100815/ENSG00000107863/ENSG00000107862/ENSG00000104133/ENSG00000116641/ENSG00000136861/ENSG00000163820
GO:0051653	spindle localization	0.000405483356073205	ENSG00000047849/ENSG00000100345/ENSG00000197386/ENSG00000197102/ENSG00000135476/ENSG00000137497/ENSG00000136861
GO:0030705	cytoskeleton-dependent intracellular transport	0.000405483356073205	ENSG00000054523/ENSG00000109971/ENSG00000116560/ENSG00000197386/ENSG00000153187/ENSG00000130294/ENSG00000197102/ENSG00000115355/ENSG00000107863/ENSG00000104133/ENSG00000163820/ENSG00000138002
GO:0006913	nucleocytoplasmic transport	0.000405483356073205	ENSG00000160294/ENSG00000104517/ENSG00000096384/ENSG00000135486/ENSG00000047410/ENSG00000196924/ENSG00000122566/ENSG00000126883/ENSG00000113013/ENSG00000153201/ENSG00000103197/ENSG00000182481/ENSG00000125686/ENSG00000109111/ENSG00000155561
GO:0051169	nuclear transport	0.000405483356073205	ENSG00000160294/ENSG00000104517/ENSG00000096384/ENSG00000135486/ENSG00000047410/ENSG00000196924/ENSG00000122566/ENSG00000126883/ENSG00000113013/ENSG00000153201/ENSG00000103197/ENSG00000182481/ENSG00000125686/ENSG00000109111/ENSG00000155561
GO:0031346	positive regulation of cell projection organization	0.000470405606176517	ENSG00000087470/ENSG00000196924/ENSG00000198793/ENSG00000197386/ENSG00000140575/ENSG00000165240/ENSG00000100393/ENSG00000144674/ENSG00000044090/ENSG00000115355/ENSG00000147251/ENSG00000254999/ENSG00000186635/ENSG00000160007/ENSG00000114554/ENSG00000134313
GO:0051258	protein polymerization	0.000474159206963738	ENSG00000087470/ENSG00000173898/ENSG00000204389/ENSG00000198793/ENSG00000115306/ENSG00000118200/ENSG00000197694/ENSG00000175216/ENSG00000137497/ENSG00000164327/ENSG00000254999/ENSG00000128159/ENSG00000136861/ENSG00000172661/ENSG00000066777
GO:0022618	ribonucleoprotein complex assembly	0.000474159206963738	ENSG00000100462/ENSG00000144028/ENSG00000096384/ENSG00000168028/ENSG00000130741/ENSG00000253729/ENSG00000175054/ENSG00000174231/ENSG00000082516/ENSG00000126070/ENSG00000123908/ENSG00000092847/ENSG00000100697
GO:0051261	protein depolymerization	0.000542169538142074	ENSG00000178950/ENSG00000173898/ENSG00000159082/ENSG00000109971/ENSG00000115306/ENSG00000118200/ENSG00000197694/ENSG00000175216/ENSG00000172661
GO:0034249	negative regulation of cellular amide metabolic process	0.000542169538142074	ENSG00000125107/ENSG00000111640/ENSG00000047410/ENSG00000114867/ENSG00000134744/ENSG00000204120/ENSG00000114127/ENSG00000090905/ENSG00000126070/ENSG00000131914/ENSG00000128829/ENSG00000123908/ENSG00000092847/ENSG00000100354
GO:0032271	regulation of protein polymerization	0.000542169538142074	ENSG00000173898/ENSG00000204389/ENSG00000198793/ENSG00000115306/ENSG00000118200/ENSG00000197694/ENSG00000175216/ENSG00000137497/ENSG00000164327/ENSG00000254999/ENSG00000136861/ENSG00000172661/ENSG00000066777
GO:0071826	ribonucleoprotein complex subunit organization	0.000574925920263898	ENSG00000100462/ENSG00000144028/ENSG00000096384/ENSG00000168028/ENSG00000130741/ENSG00000253729/ENSG00000175054/ENSG00000174231/ENSG00000082516/ENSG00000126070/ENSG00000123908/ENSG00000092847/ENSG00000100697
GO:0051236	establishment of RNA localization	0.000592190429329213	ENSG00000160294/ENSG00000135486/ENSG00000047410/ENSG00000122566/ENSG00000126883/ENSG00000153201/ENSG00000175054/ENSG00000175216/ENSG00000109111/ENSG00000132182/ENSG00000155561
GO:1902115	regulation of organelle assembly	0.000592190429329213	ENSG00000125107/ENSG00000204389/ENSG00000047410/ENSG00000047849/ENSG00000197386/ENSG00000153187/ENSG00000197102/ENSG00000137497/ENSG00000115355/ENSG00000136861/ENSG00000160007/ENSG00000115020
GO:0043087	regulation of GTPase activity	0.000612054081447356	ENSG00000196712/ENSG00000198793/ENSG00000140575/ENSG00000103197/ENSG00000130396/ENSG00000180900/ENSG00000165219/ENSG00000188559/ENSG00000147251/ENSG00000174373/ENSG00000164327/ENSG00000158987/ENSG00000116641/ENSG00000186635/ENSG00000114554/ENSG00000066777
GO:0060236	regulation of mitotic spindle organization	0.000635173550537532	ENSG00000204389/ENSG00000047410/ENSG00000141367/ENSG00000153187/ENSG00000197102/ENSG00000137497
GO:0051983	regulation of chromosome segregation	0.000657345928453594	ENSG00000047410/ENSG00000148773/ENSG00000184445/ENSG00000153187/ENSG00000135476/ENSG00000137497/ENSG00000136861/ENSG00000153107
GO:0099111	microtubule-based transport	0.000878987315188054	ENSG00000054523/ENSG00000109971/ENSG00000116560/ENSG00000197386/ENSG00000153187/ENSG00000130294/ENSG00000197102/ENSG00000107863/ENSG00000104133/ENSG00000163820/ENSG00000138002
GO:0072318	clathrin coat disassembly	0.000914583158783102	ENSG00000178950/ENSG00000159082/ENSG00000109971
GO:0060213	positive regulation of nuclear-transcribed mRNA poly(A) tail shortening	0.000914583158783102	ENSG00000125107/ENSG00000090905/ENSG00000123908/ENSG00000100354
GO:0034655	nucleobase-containing compound catabolic process	0.000916827427830982	ENSG00000151779/ENSG00000125107/ENSG00000204389/ENSG00000060138/ENSG00000198793/ENSG00000153187/ENSG00000134744/ENSG00000038358/ENSG00000204120/ENSG00000114127/ENSG00000090905/ENSG00000126070/ENSG00000131914/ENSG00000123908/ENSG00000092847/ENSG00000100354/ENSG00000100697
GO:0090224	regulation of spindle organization	0.00104572256773446	ENSG00000204389/ENSG00000047410/ENSG00000141367/ENSG00000153187/ENSG00000197102/ENSG00000137497
GO:0033045	regulation of sister chromatid segregation	0.00104572256773446	ENSG00000047410/ENSG00000184445/ENSG00000153187/ENSG00000135476/ENSG00000137497/ENSG00000136861/ENSG00000153107
GO:0032984	protein-containing complex disassembly	0.00105217689946623	ENSG00000117713/ENSG00000178950/ENSG00000173898/ENSG00000159082/ENSG00000109971/ENSG00000127616/ENSG00000115306/ENSG00000118200/ENSG00000197694/ENSG00000175216/ENSG00000163820/ENSG00000172661
GO:0140694	non-membrane-bounded organelle assembly	0.00105217689946623	ENSG00000125107/ENSG00000075702/ENSG00000141027/ENSG00000168028/ENSG00000204389/ENSG00000047410/ENSG00000196924/ENSG00000184445/ENSG00000253729/ENSG00000153187/ENSG00000197102/ENSG00000137497/ENSG00000176225/ENSG00000128159/ENSG00000136861/ENSG00000117523
GO:0048193	Golgi vesicle transport	0.00105217689946623	ENSG00000151779/ENSG00000178950/ENSG00000148396/ENSG00000197386/ENSG00000122218/ENSG00000115306/ENSG00000144674/ENSG00000100815/ENSG00000154305/ENSG00000061987/ENSG00000135968/ENSG00000107862/ENSG00000142197/ENSG00000124198
GO:0051170	import into nucleus	0.00105217689946623	ENSG00000104517/ENSG00000096384/ENSG00000135486/ENSG00000047410/ENSG00000196924/ENSG00000126883/ENSG00000153201/ENSG00000103197/ENSG00000182481/ENSG00000125686
GO:0032970	regulation of actin filament-based process	0.00121115948978813	ENSG00000173898/ENSG00000096696/ENSG00000196924/ENSG00000100345/ENSG00000198793/ENSG00000140575/ENSG00000115306/ENSG00000104067/ENSG00000197694/ENSG00000115355/ENSG00000164327/ENSG00000254999/ENSG00000186635/ENSG00000160007/ENSG00000172661/ENSG00000066777
GO:0000956	nuclear-transcribed mRNA catabolic process	0.00135718302236418	ENSG00000151779/ENSG00000125107/ENSG00000134744/ENSG00000038358/ENSG00000114127/ENSG00000090905/ENSG00000123908/ENSG00000092847/ENSG00000100354
GO:0060211	regulation of nuclear-transcribed mRNA poly(A) tail shortening	0.00135718302236418	ENSG00000125107/ENSG00000090905/ENSG00000123908/ENSG00000100354
GO:0016197	endosomal transport	0.00138432511743896	ENSG00000087470/ENSG00000008294/ENSG00000141367/ENSG00000180900/ENSG00000099290/ENSG00000129493/ENSG00000135968/ENSG00000107862/ENSG00000076201/ENSG00000008869/ENSG00000115020/ENSG00000172661
GO:0072319	vesicle uncoating	0.00143021632395471	ENSG00000178950/ENSG00000159082/ENSG00000109971
GO:0008088	axo-dendritic transport	0.00155747875025556	ENSG00000054523/ENSG00000109971/ENSG00000116560/ENSG00000153187/ENSG00000130294/ENSG00000197102/ENSG00000104133
GO:0043624	cellular protein complex disassembly	0.00155747875025556	ENSG00000178950/ENSG00000173898/ENSG00000159082/ENSG00000109971/ENSG00000115306/ENSG00000118200/ENSG00000197694/ENSG00000175216/ENSG00000172661
GO:0034470	ncRNA processing	0.00155747875025556	ENSG00000142207/ENSG00000171490/ENSG00000122566/ENSG00000253729/ENSG00000148843/ENSG00000174720/ENSG00000134744/ENSG00000115970/ENSG00000164880/ENSG00000119285/ENSG00000126070/ENSG00000131914/ENSG00000123908/ENSG00000092847/ENSG00000100697/ENSG00000055044
GO:0110053	regulation of actin filament organization	0.00159066451001509	ENSG00000173898/ENSG00000196924/ENSG00000198793/ENSG00000115306/ENSG00000104067/ENSG00000197694/ENSG00000115355/ENSG00000164327/ENSG00000254999/ENSG00000186635/ENSG00000160007/ENSG00000172661/ENSG00000066777
GO:0051028	mRNA transport	0.00159282171579834	ENSG00000160294/ENSG00000135486/ENSG00000047410/ENSG00000122566/ENSG00000126883/ENSG00000153201/ENSG00000109111/ENSG00000132182/ENSG00000155561
GO:0050657	nucleic acid transport	0.00187362032703852	ENSG00000160294/ENSG00000135486/ENSG00000047410/ENSG00000122566/ENSG00000126883/ENSG00000153201/ENSG00000175216/ENSG00000109111/ENSG00000132182/ENSG00000155561
GO:0050658	RNA transport	0.00187362032703852	ENSG00000160294/ENSG00000135486/ENSG00000047410/ENSG00000122566/ENSG00000126883/ENSG00000153201/ENSG00000175216/ENSG00000109111/ENSG00000132182/ENSG00000155561
GO:0061013	regulation of mRNA catabolic process	0.00187362032703852	ENSG00000151779/ENSG00000125107/ENSG00000060138/ENSG00000198793/ENSG00000153187/ENSG00000134744/ENSG00000204120/ENSG00000090905/ENSG00000123908/ENSG00000100354
GO:0090169	regulation of spindle assembly	0.00187940999036849	ENSG00000204389/ENSG00000047410/ENSG00000153187/ENSG00000197102/ENSG00000137497
GO:0046700	heterocycle catabolic process	0.00192352305112882	ENSG00000151779/ENSG00000125107/ENSG00000204389/ENSG00000060138/ENSG00000198793/ENSG00000153187/ENSG00000134744/ENSG00000038358/ENSG00000204120/ENSG00000114127/ENSG00000090905/ENSG00000126070/ENSG00000131914/ENSG00000123908/ENSG00000092847/ENSG00000100354/ENSG00000100697
GO:0048511	rhythmic process	0.00194514417018576	ENSG00000087470/ENSG00000100462/ENSG00000081913/ENSG00000141027/ENSG00000005810/ENSG00000116560/ENSG00000126012/ENSG00000198793/ENSG00000253729/ENSG00000153187/ENSG00000100393/ENSG00000005339/ENSG00000124486
GO:0120034	positive regulation of plasma membrane bounded cell projection assembly	0.00194514417018576	ENSG00000198793/ENSG00000197386/ENSG00000165240/ENSG00000115355/ENSG00000147251/ENSG00000254999/ENSG00000186635/ENSG00000160007
GO:0016237	lysosomal microautophagy	0.00194514417018576	ENSG00000110046/ENSG00000023287/ENSG00000066739
GO:0034727	piecemeal microautophagy of the nucleus	0.00194514417018576	ENSG00000110046/ENSG00000023287/ENSG00000066739
GO:1905616	regulation of miRNA mediated inhibition of translation	0.00194514417018576	ENSG00000114867/ENSG00000123908/ENSG00000100354
GO:1905618	positive regulation of miRNA mediated inhibition of translation	0.00194514417018576	ENSG00000114867/ENSG00000123908/ENSG00000100354
GO:0006892	post-Golgi vesicle-mediated transport	0.00194514417018576	ENSG00000178950/ENSG00000148396/ENSG00000115306/ENSG00000144674/ENSG00000061987/ENSG00000107862/ENSG00000142197/ENSG00000124198
GO:0140014	mitotic nuclear division	0.00196148306420321	ENSG00000100462/ENSG00000204389/ENSG00000047410/ENSG00000196924/ENSG00000151503/ENSG00000148773/ENSG00000184445/ENSG00000153187/ENSG00000135476/ENSG00000137497/ENSG00000044090/ENSG00000136861/ENSG00000153107
GO:0034605	cellular response to heat	0.00196148306420321	ENSG00000096384/ENSG00000204389/ENSG00000047410/ENSG00000198793/ENSG00000100393/ENSG00000175054/ENSG00000005339
GO:0098781	ncRNA transcription	0.00196148306420321	ENSG00000198793/ENSG00000127616/ENSG00000077235/ENSG00000174720/ENSG00000165684/ENSG00000146834
GO:0031334	positive regulation of protein-containing complex assembly	0.00221381821050859	ENSG00000198722/ENSG00000072274/ENSG00000204389/ENSG00000198793/ENSG00000114867/ENSG00000175054/ENSG00000175216/ENSG00000137497/ENSG00000164327/ENSG00000254999/ENSG00000136861/ENSG00000172661
GO:0031122	cytoplasmic microtubule organization	0.0023159035920845	ENSG00000118200/ENSG00000197102/ENSG00000137497/ENSG00000115355/ENSG00000128159/ENSG00000138002
GO:2001251	negative regulation of chromosome organization	0.00253193752673919	ENSG00000135486/ENSG00000047410/ENSG00000184445/ENSG00000153187/ENSG00000135476/ENSG00000114127/ENSG00000136861
GO:1900182	positive regulation of protein localization to nucleus	0.0026854502675473	ENSG00000104517/ENSG00000072274/ENSG00000096384/ENSG00000047410/ENSG00000196924/ENSG00000174720/ENSG00000146834
GO:0010975	regulation of neuron projection development	0.00269270975429405	ENSG00000087470/ENSG00000178950/ENSG00000134569/ENSG00000196924/ENSG00000198793/ENSG00000140575/ENSG00000118200/ENSG00000100393/ENSG00000130294/ENSG00000144674/ENSG00000044090/ENSG00000115355/ENSG00000197892/ENSG00000160007/ENSG00000114554/ENSG00000134313
GO:0090235	regulation of metaphase plate congression	0.00276207873962318	ENSG00000153187/ENSG00000197102/ENSG00000137497
GO:1900034	regulation of cellular response to heat	0.00286433698990079	ENSG00000198793/ENSG00000100393/ENSG00000175054/ENSG00000005339
GO:0000289	nuclear-transcribed mRNA poly(A) tail shortening	0.00286433698990079	ENSG00000125107/ENSG00000134744/ENSG00000090905/ENSG00000123908/ENSG00000100354
GO:0045727	positive regulation of translation	0.00308851034424882	ENSG00000060138/ENSG00000130741/ENSG00000198793/ENSG00000253729/ENSG00000114867/ENSG00000115687/ENSG00000131914/ENSG00000128829/ENSG00000123908
GO:0006606	protein import into nucleus	0.0032024388492522	ENSG00000104517/ENSG00000096384/ENSG00000047410/ENSG00000196924/ENSG00000126883/ENSG00000153201/ENSG00000103197/ENSG00000182481/ENSG00000125686
GO:0022604	regulation of cell morphogenesis	0.00326814450083574	ENSG00000087470/ENSG00000008294/ENSG00000196924/ENSG00000100345/ENSG00000253729/ENSG00000150760/ENSG00000044090/ENSG00000146463/ENSG00000105357/ENSG00000186635/ENSG00000160007/ENSG00000114554/ENSG00000172661
GO:0032956	regulation of actin cytoskeleton organization	0.00341950874585491	ENSG00000173898/ENSG00000196924/ENSG00000198793/ENSG00000140575/ENSG00000115306/ENSG00000104067/ENSG00000197694/ENSG00000115355/ENSG00000164327/ENSG00000254999/ENSG00000186635/ENSG00000160007/ENSG00000172661/ENSG00000066777
GO:0070973	protein localization to endoplasmic reticulum exit site	0.00380324540597178	ENSG00000148396/ENSG00000154305/ENSG00000107862
GO:0031647	regulation of protein stability	0.00413280153386307	ENSG00000148396/ENSG00000111640/ENSG00000096384/ENSG00000204389/ENSG00000109971/ENSG00000196924/ENSG00000197386/ENSG00000172534/ENSG00000253729/ENSG00000100393/ENSG00000167716/ENSG00000005339/ENSG00000124486
GO:0051650	establishment of vesicle localization	0.00416693637476202	ENSG00000159082/ENSG00000197386/ENSG00000130294/ENSG00000180900/ENSG00000197102/ENSG00000100815/ENSG00000107862/ENSG00000104133/ENSG00000163820
GO:0051056	regulation of small GTPase mediated signal transduction	0.00416693637476202	ENSG00000132694/ENSG00000103197/ENSG00000100852/ENSG00000188559/ENSG00000107863/ENSG00000174373/ENSG00000174485/ENSG00000165801/ENSG00000107862/ENSG00000186635/ENSG00000160007/ENSG00000124198/ENSG00000066777
GO:0051494	negative regulation of cytoskeleton organization	0.00422000867589379	ENSG00000173898/ENSG00000115306/ENSG00000104067/ENSG00000118200/ENSG00000197694/ENSG00000186635/ENSG00000136861/ENSG00000172661/ENSG00000066777
GO:0070507	regulation of microtubule cytoskeleton organization	0.00422000867589379	ENSG00000204389/ENSG00000047410/ENSG00000141367/ENSG00000153187/ENSG00000118200/ENSG00000175216/ENSG00000197102/ENSG00000137497/ENSG00000136861
GO:0060560	developmental growth involved in morphogenesis	0.00422000867589379	ENSG00000008294/ENSG00000096384/ENSG00000140575/ENSG00000172037/ENSG00000144674/ENSG00000125686/ENSG00000124486/ENSG00000184634/ENSG00000104133/ENSG00000128829/ENSG00000114554
GO:0051647	nucleus localization	0.00422222923409175	ENSG00000198793/ENSG00000130294/ENSG00000197102/ENSG00000116641
GO:0150105	protein localization to cell-cell junction	0.00422222923409175	ENSG00000096696/ENSG00000196924/ENSG00000104067/ENSG00000180900
GO:0051495	positive regulation of cytoskeleton organization	0.00422222923409175	ENSG00000204389/ENSG00000196924/ENSG00000198793/ENSG00000175216/ENSG00000197102/ENSG00000137497/ENSG00000115355/ENSG00000164327/ENSG00000254999/ENSG00000136861/ENSG00000172661
GO:0032200	telomere organization	0.00422222923409175	ENSG00000096384/ENSG00000135486/ENSG00000122566/ENSG00000197061/ENSG00000253729/ENSG00000153187/ENSG00000175054/ENSG00000165392/ENSG00000114127
GO:0043488	regulation of mRNA stability	0.00470961370320662	ENSG00000125107/ENSG00000060138/ENSG00000198793/ENSG00000153187/ENSG00000134744/ENSG00000204120/ENSG00000090905/ENSG00000123908/ENSG00000100354
GO:0033047	regulation of mitotic sister chromatid segregation	0.00470961370320662	ENSG00000047410/ENSG00000184445/ENSG00000153187/ENSG00000137497/ENSG00000136861
GO:1903829	positive regulation of cellular protein localization	0.00470961370320662	ENSG00000134569/ENSG00000104517/ENSG00000072274/ENSG00000096384/ENSG00000047410/ENSG00000196924/ENSG00000140575/ENSG00000115306/ENSG00000137497/ENSG00000115355/ENSG00000174720/ENSG00000146834
GO:0061912	selective autophagy	0.0047844574932271	ENSG00000197386/ENSG00000103197/ENSG00000110046/ENSG00000167716/ENSG00000023287/ENSG00000066739
GO:1905818	regulation of chromosome separation	0.0047844574932271	ENSG00000047410/ENSG00000184445/ENSG00000135476/ENSG00000137497/ENSG00000136861/ENSG00000153107
GO:0007018	microtubule-based movement	0.0047844574932271	ENSG00000054523/ENSG00000109971/ENSG00000116560/ENSG00000047849/ENSG00000197386/ENSG00000153187/ENSG00000130294/ENSG00000197102/ENSG00000107863/ENSG00000139116/ENSG00000104133/ENSG00000163820/ENSG00000197892/ENSG00000138002
GO:0017038	protein import	0.0047844574932271	ENSG00000104517/ENSG00000096384/ENSG00000109971/ENSG00000047410/ENSG00000196924/ENSG00000126883/ENSG00000153201/ENSG00000103197/ENSG00000182481/ENSG00000125686
GO:0090068	positive regulation of cell cycle process	0.0047844574932271	ENSG00000122966/ENSG00000132466/ENSG00000047410/ENSG00000116560/ENSG00000153187/ENSG00000114867/ENSG00000197102/ENSG00000135476/ENSG00000137497/ENSG00000125686/ENSG00000146834
GO:0007623	circadian rhythm	0.00490373852052106	ENSG00000100462/ENSG00000081913/ENSG00000141027/ENSG00000005810/ENSG00000116560/ENSG00000198793/ENSG00000253729/ENSG00000153187/ENSG00000100393/ENSG00000124486
GO:1902904	negative regulation of supramolecular fiber organization	0.00498965287722434	ENSG00000173898/ENSG00000109971/ENSG00000115306/ENSG00000104067/ENSG00000118200/ENSG00000197694/ENSG00000186635/ENSG00000172661/ENSG00000066777
GO:0031668	cellular response to extracellular stimulus	0.00580519421690679	ENSG00000087470/ENSG00000135486/ENSG00000109971/ENSG00000198793/ENSG00000114867/ENSG00000165392/ENSG00000125686/ENSG00000090905/ENSG00000089154/ENSG00000160007/ENSG00000128829
GO:0000723	telomere maintenance	0.00580519421690679	ENSG00000096384/ENSG00000135486/ENSG00000122566/ENSG00000253729/ENSG00000153187/ENSG00000175054/ENSG00000165392/ENSG00000114127
GO:0042789	mRNA transcription by RNA polymerase II	0.00580519421690679	ENSG00000196924/ENSG00000125686/ENSG00000109111
GO:0071233	cellular response to leucine	0.00580519421690679	ENSG00000198793/ENSG00000159459/ENSG00000024048
GO:1990253	cellular response to leucine starvation	0.00580519421690679	ENSG00000198793/ENSG00000089154/ENSG00000128829
GO:1902117	positive regulation of organelle assembly	0.00590450288936641	ENSG00000125107/ENSG00000197386/ENSG00000197102/ENSG00000137497/ENSG00000115355/ENSG00000160007
GO:0051225	spindle assembly	0.00597654717250953	ENSG00000141027/ENSG00000204389/ENSG00000047410/ENSG00000196924/ENSG00000153187/ENSG00000197102/ENSG00000137497/ENSG00000128159
GO:0007088	regulation of mitotic nuclear division	0.00651444842181137	ENSG00000100462/ENSG00000047410/ENSG00000148773/ENSG00000184445/ENSG00000135476/ENSG00000044090/ENSG00000136861
GO:0031669	cellular response to nutrient levels	0.00670202488779709	ENSG00000087470/ENSG00000135486/ENSG00000109971/ENSG00000198793/ENSG00000114867/ENSG00000165392/ENSG00000125686/ENSG00000090905/ENSG00000089154/ENSG00000128829
GO:0031532	actin cytoskeleton reorganization	0.00677326301524802	ENSG00000196924/ENSG00000100345/ENSG00000104067/ENSG00000143776/ENSG00000164327/ENSG00000186635/ENSG00000198752
GO:0051648	vesicle localization	0.00684287236507647	ENSG00000159082/ENSG00000197386/ENSG00000130294/ENSG00000180900/ENSG00000197102/ENSG00000100815/ENSG00000107862/ENSG00000104133/ENSG00000163820
GO:1990138	neuron projection extension	0.0070605783299123	ENSG00000008294/ENSG00000096384/ENSG00000140575/ENSG00000172037/ENSG00000144674/ENSG00000124486/ENSG00000104133/ENSG00000128829/ENSG00000114554
GO:0045793	positive regulation of cell size	0.00717083244421131	ENSG00000096384/ENSG00000165240/ENSG00000023287
GO:0034250	positive regulation of cellular amide metabolic process	0.00717083244421131	ENSG00000060138/ENSG00000130741/ENSG00000198793/ENSG00000253729/ENSG00000114867/ENSG00000115687/ENSG00000131914/ENSG00000128829/ENSG00000123908
GO:0071897	DNA biosynthetic process	0.00717083244421131	ENSG00000096384/ENSG00000135486/ENSG00000101868/ENSG00000122566/ENSG00000153187/ENSG00000177084/ENSG00000175054/ENSG00000165392/ENSG00000114127
GO:0010586	miRNA metabolic process	0.00717964371750758	ENSG00000134744/ENSG00000131914/ENSG00000123908/ENSG00000100697
GO:0043487	regulation of RNA stability	0.00757158852394161	ENSG00000125107/ENSG00000060138/ENSG00000198793/ENSG00000153187/ENSG00000134744/ENSG00000204120/ENSG00000090905/ENSG00000123908/ENSG00000100354
GO:0031503	protein-containing complex localization	0.00757158852394161	ENSG00000160294/ENSG00000047410/ENSG00000122566/ENSG00000116560/ENSG00000126883/ENSG00000153187/ENSG00000175054/ENSG00000180900/ENSG00000109111/ENSG00000138002
GO:1902905	positive regulation of supramolecular fiber organization	0.00757158852394161	ENSG00000204389/ENSG00000196924/ENSG00000198793/ENSG00000175216/ENSG00000137497/ENSG00000115355/ENSG00000164327/ENSG00000254999/ENSG00000136861/ENSG00000172661
GO:0006338	chromatin remodeling	0.00757158852394161	ENSG00000117713/ENSG00000160294/ENSG00000168298/ENSG00000126012/ENSG00000127616/ENSG00000172534/ENSG00000197061/ENSG00000170004/ENSG00000111642/ENSG00000146414/ENSG00000109111
GO:2000637	positive regulation of gene silencing by miRNA	0.00790853526153764	ENSG00000114867/ENSG00000131914/ENSG00000123908/ENSG00000100354
GO:0090161	Golgi ribbon formation	0.00859823993921337	ENSG00000100462/ENSG00000100815/ENSG00000135968
GO:0090557	establishment of endothelial intestinal barrier	0.00859823993921337	ENSG00000169710/ENSG00000130396/ENSG00000104067
GO:0000422	autophagy of mitochondrion	0.00868033938194303	ENSG00000087470/ENSG00000197386/ENSG00000103197/ENSG00000110046/ENSG00000023287/ENSG00000066739
GO:0061726	mitochondrion disassembly	0.00868033938194303	ENSG00000087470/ENSG00000197386/ENSG00000103197/ENSG00000110046/ENSG00000023287/ENSG00000066739
GO:0060148	positive regulation of posttranscriptional gene silencing	0.00868033938194303	ENSG00000114867/ENSG00000131914/ENSG00000123908/ENSG00000100354
GO:1903008	organelle disassembly	0.00907887148747975	ENSG00000087470/ENSG00000197386/ENSG00000103197/ENSG00000110046/ENSG00000023287/ENSG00000107862/ENSG00000066739
GO:0120032	regulation of plasma membrane bounded cell projection assembly	0.00949186285249809	ENSG00000047849/ENSG00000198793/ENSG00000197386/ENSG00000165240/ENSG00000115355/ENSG00000147251/ENSG00000254999/ENSG00000186635/ENSG00000160007
GO:0008380	RNA splicing	0.0095349913126883	ENSG00000100462/ENSG00000144028/ENSG00000135486/ENSG00000204389/ENSG00000109971/ENSG00000122566/ENSG00000116560/ENSG00000181222/ENSG00000153187/ENSG00000075292/ENSG00000174720/ENSG00000164944/ENSG00000174231/ENSG00000109111/ENSG00000082516
GO:0008064	regulation of actin polymerization or depolymerization	0.00964625636858371	ENSG00000173898/ENSG00000198793/ENSG00000115306/ENSG00000197694/ENSG00000164327/ENSG00000254999/ENSG00000160007/ENSG00000172661/ENSG00000066777
GO:0032273	positive regulation of protein polymerization	0.00964625636858371	ENSG00000204389/ENSG00000198793/ENSG00000175216/ENSG00000137497/ENSG00000164327/ENSG00000254999/ENSG00000136861/ENSG00000172661
GO:0015931	nucleobase-containing compound transport	0.00964625636858371	ENSG00000160294/ENSG00000135486/ENSG00000047410/ENSG00000122566/ENSG00000126883/ENSG00000153201/ENSG00000175216/ENSG00000109111/ENSG00000132182/ENSG00000155561
GO:0030832	regulation of actin filament length	0.00978288306164482	ENSG00000173898/ENSG00000198793/ENSG00000115306/ENSG00000197694/ENSG00000164327/ENSG00000254999/ENSG00000160007/ENSG00000172661/ENSG00000066777
GO:0060491	regulation of cell projection assembly	0.00978288306164482	ENSG00000047849/ENSG00000198793/ENSG00000197386/ENSG00000165240/ENSG00000115355/ENSG00000147251/ENSG00000254999/ENSG00000186635/ENSG00000160007
GO:0010833	telomere maintenance via telomere lengthening	0.00978288306164482	ENSG00000096384/ENSG00000135486/ENSG00000122566/ENSG00000153187/ENSG00000175054/ENSG00000114127
GO:0045787	positive regulation of cell cycle	0.00978288306164482	ENSG00000122966/ENSG00000132466/ENSG00000047410/ENSG00000116560/ENSG00000172534/ENSG00000153187/ENSG00000114867/ENSG00000197102/ENSG00000135476/ENSG00000137497/ENSG00000125686/ENSG00000146834
GO:0043201	response to leucine	0.00978288306164482	ENSG00000198793/ENSG00000159459/ENSG00000024048
GO:1902036	regulation of hematopoietic stem cell differentiation	0.00978288306164482	ENSG00000099381/ENSG00000113013/ENSG00000253729
GO:0006446	regulation of translational initiation	0.0101679773640485	ENSG00000075151/ENSG00000047410/ENSG00000198793/ENSG00000114867/ENSG00000128829/ENSG00000123908
GO:0000819	sister chromatid segregation	0.0108459532856988	ENSG00000047410/ENSG00000116560/ENSG00000151503/ENSG00000184445/ENSG00000153187/ENSG00000135476/ENSG00000137497/ENSG00000136861/ENSG00000153107
GO:0030518	intracellular steroid hormone receptor signaling pathway	0.0110855446527684	ENSG00000125107/ENSG00000117713/ENSG00000141027/ENSG00000104517/ENSG00000127616/ENSG00000100393/ENSG00000125686
GO:0014044	Schwann cell development	0.0110892617127434	ENSG00000196712/ENSG00000172037/ENSG00000184634/ENSG00000100697
GO:1902275	regulation of chromatin organization	0.0110892617127434	ENSG00000099381/ENSG00000047410/ENSG00000148773/ENSG00000153187
GO:0006405	RNA export from nucleus	0.0110892617127434	ENSG00000160294/ENSG00000135486/ENSG00000047410/ENSG00000122566/ENSG00000126883/ENSG00000109111
GO:0031032	actomyosin structure organization	0.0112603895792572	ENSG00000122966/ENSG00000100345/ENSG00000198793/ENSG00000104067/ENSG00000115355/ENSG00000143776/ENSG00000105357/ENSG00000186635/ENSG00000198752
GO:0018107	peptidyl-threonine phosphorylation	0.0112603895792572	ENSG00000122966/ENSG00000084774/ENSG00000198793/ENSG00000253729/ENSG00000114867/ENSG00000143776/ENSG00000198752
GO:0061709	reticulophagy	0.011450947900185	ENSG00000110046/ENSG00000023287/ENSG00000066739
GO:0060964	regulation of gene silencing by miRNA	0.0117839856058039	ENSG00000141027/ENSG00000114867/ENSG00000131914/ENSG00000123908/ENSG00000100354
GO:0006356	regulation of transcription by RNA polymerase I	0.0119842320802149	ENSG00000196924/ENSG00000198793/ENSG00000127616/ENSG00000119285
GO:0060968	regulation of gene silencing	0.0119886450627437	ENSG00000141027/ENSG00000047410/ENSG00000114867/ENSG00000131914/ENSG00000123908/ENSG00000100354
GO:0031929	TOR signaling	0.0119886450627437	ENSG00000198793/ENSG00000103197/ENSG00000115355/ENSG00000164327/ENSG00000159459/ENSG00000024048/ENSG00000131914
GO:0032386	regulation of intracellular transport	0.0120902590573407	ENSG00000198707/ENSG00000138246/ENSG00000104517/ENSG00000096384/ENSG00000047410/ENSG00000196924/ENSG00000126883/ENSG00000197102/ENSG00000137497/ENSG00000109111/ENSG00000135968/ENSG00000076201
GO:0007091	metaphase/anaphase transition of mitotic cell cycle	0.0122565873529664	ENSG00000047410/ENSG00000184445/ENSG00000135476/ENSG00000136861/ENSG00000153107
GO:0006413	translational initiation	0.0122565873529664	ENSG00000075151/ENSG00000047410/ENSG00000130741/ENSG00000198793/ENSG00000114867/ENSG00000128829/ENSG00000123908
GO:0051053	negative regulation of DNA metabolic process	0.0122565873529664	ENSG00000101596/ENSG00000104517/ENSG00000135486/ENSG00000168298/ENSG00000153187/ENSG00000153827/ENSG00000114127
GO:0035278	miRNA mediated inhibition of translation	0.0128046663075489	ENSG00000114867/ENSG00000090905/ENSG00000126070/ENSG00000123908/ENSG00000092847/ENSG00000100354
GO:0040033	negative regulation of translation, ncRNA-mediated	0.0128046663075489	ENSG00000114867/ENSG00000090905/ENSG00000126070/ENSG00000123908/ENSG00000092847/ENSG00000100354
GO:2001252	positive regulation of chromosome organization	0.0128046663075489	ENSG00000135486/ENSG00000047410/ENSG00000122566/ENSG00000116560/ENSG00000175054/ENSG00000137497
GO:0010501	RNA secondary structure unwinding	0.0129343149407242	ENSG00000126070/ENSG00000123908/ENSG00000092847
GO:0044804	autophagy of nucleus	0.0129343149407242	ENSG00000110046/ENSG00000023287/ENSG00000066739
GO:0048588	developmental cell growth	0.0131546983255373	ENSG00000008294/ENSG00000096384/ENSG00000198793/ENSG00000140575/ENSG00000172037/ENSG00000144674/ENSG00000124486/ENSG00000104133/ENSG00000128829/ENSG00000114554
GO:0045974	regulation of translation, ncRNA-mediated	0.0131679811917319	ENSG00000114867/ENSG00000090905/ENSG00000126070/ENSG00000123908/ENSG00000092847/ENSG00000100354
GO:0032535	regulation of cellular component size	0.0131679811917319	ENSG00000173898/ENSG00000096384/ENSG00000198793/ENSG00000115306/ENSG00000165240/ENSG00000144674/ENSG00000197694/ENSG00000164327/ENSG00000023287/ENSG00000254999/ENSG00000160007/ENSG00000172661/ENSG00000066777
GO:0072659	protein localization to plasma membrane	0.0131679811917319	ENSG00000178950/ENSG00000148396/ENSG00000196924/ENSG00000130396/ENSG00000141367/ENSG00000115306/ENSG00000144674/ENSG00000180900/ENSG00000115355/ENSG00000158987/ENSG00000092148
GO:0060147	regulation of posttranscriptional gene silencing	0.0131679811917319	ENSG00000141027/ENSG00000114867/ENSG00000131914/ENSG00000123908/ENSG00000100354
GO:1904589	regulation of protein import	0.0131679811917319	ENSG00000104517/ENSG00000096384/ENSG00000109971/ENSG00000047410/ENSG00000196924
GO:1990778	protein localization to cell periphery	0.0131679811917319	ENSG00000178950/ENSG00000148396/ENSG00000196924/ENSG00000130396/ENSG00000141367/ENSG00000115306/ENSG00000144674/ENSG00000180900/ENSG00000137497/ENSG00000115355/ENSG00000158987/ENSG00000092148
GO:0040001	establishment of mitotic spindle localization	0.0133062382365051	ENSG00000197386/ENSG00000135476/ENSG00000137497/ENSG00000136861
GO:0010965	regulation of mitotic sister chromatid separation	0.0138234646192878	ENSG00000047410/ENSG00000184445/ENSG00000135476/ENSG00000136861/ENSG00000153107
GO:0060966	regulation of gene silencing by RNA	0.0138234646192878	ENSG00000141027/ENSG00000114867/ENSG00000131914/ENSG00000123908/ENSG00000100354
GO:0061951	establishment of protein localization to plasma membrane	0.0138234646192878	ENSG00000148396/ENSG00000130396/ENSG00000115306/ENSG00000144674/ENSG00000180900
GO:0001843	neural tube closure	0.0139530110949777	ENSG00000103197/ENSG00000180900/ENSG00000184634/ENSG00000160007/ENSG00000138002/ENSG00000092148
GO:0000070	mitotic sister chromatid segregation	0.0140632629306916	ENSG00000047410/ENSG00000151503/ENSG00000184445/ENSG00000153187/ENSG00000135476/ENSG00000137497/ENSG00000136861/ENSG00000153107
GO:0050821	protein stabilization	0.0140632629306916	ENSG00000148396/ENSG00000111640/ENSG00000096384/ENSG00000204389/ENSG00000196924/ENSG00000172534/ENSG00000100393/ENSG00000167716/ENSG00000124486
GO:0018210	peptidyl-threonine modification	0.0140632629306916	ENSG00000122966/ENSG00000084774/ENSG00000198793/ENSG00000253729/ENSG00000114867/ENSG00000143776/ENSG00000198752
GO:0009299	mRNA transcription	0.0140632629306916	ENSG00000196924/ENSG00000125686/ENSG00000109111
GO:1900153	positive regulation of nuclear-transcribed mRNA catabolic process, deadenylation-dependent decay	0.0140632629306916	ENSG00000125107/ENSG00000123908/ENSG00000100354
GO:0046785	microtubule polymerization	0.0140632629306916	ENSG00000204389/ENSG00000118200/ENSG00000175216/ENSG00000137497/ENSG00000128159/ENSG00000136861
GO:0051304	chromosome separation	0.0140632629306916	ENSG00000047410/ENSG00000184445/ENSG00000135476/ENSG00000137497/ENSG00000136861/ENSG00000153107
GO:0060606	tube closure	0.0140632629306916	ENSG00000103197/ENSG00000180900/ENSG00000184634/ENSG00000160007/ENSG00000138002/ENSG00000092148
GO:0044784	metaphase/anaphase transition of cell cycle	0.0140632629306916	ENSG00000047410/ENSG00000184445/ENSG00000135476/ENSG00000136861/ENSG00000153107
GO:1903313	positive regulation of mRNA metabolic process	0.0144181939765704	ENSG00000125107/ENSG00000109971/ENSG00000134744/ENSG00000204120/ENSG00000090905/ENSG00000123908/ENSG00000100354
GO:0061157	mRNA destabilization	0.0144939134071345	ENSG00000125107/ENSG00000134744/ENSG00000204120/ENSG00000090905/ENSG00000123908/ENSG00000100354
GO:0006406	mRNA export from nucleus	0.0144939134071345	ENSG00000160294/ENSG00000047410/ENSG00000122566/ENSG00000126883/ENSG00000109111
GO:0030837	negative regulation of actin filament polymerization	0.0144939134071345	ENSG00000173898/ENSG00000115306/ENSG00000197694/ENSG00000172661/ENSG00000066777
GO:0031113	regulation of microtubule polymerization	0.0144939134071345	ENSG00000204389/ENSG00000118200/ENSG00000175216/ENSG00000137497/ENSG00000136861
GO:0051306	mitotic sister chromatid separation	0.0144939134071345	ENSG00000047410/ENSG00000184445/ENSG00000135476/ENSG00000136861/ENSG00000153107
GO:0071427	mRNA-containing ribonucleoprotein complex export from nucleus	0.0144939134071345	ENSG00000160294/ENSG00000047410/ENSG00000122566/ENSG00000126883/ENSG00000109111
GO:0051054	positive regulation of DNA metabolic process	0.0144939134071345	ENSG00000101596/ENSG00000072274/ENSG00000096384/ENSG00000135486/ENSG00000122566/ENSG00000253729/ENSG00000175054/ENSG00000165392/ENSG00000124486
GO:0007059	chromosome segregation	0.0148158979873895	ENSG00000047410/ENSG00000116560/ENSG00000151503/ENSG00000148773/ENSG00000184445/ENSG00000153187/ENSG00000197102/ENSG00000135476/ENSG00000137497/ENSG00000124486/ENSG00000136861/ENSG00000153107
GO:1904356	regulation of telomere maintenance via telomere lengthening	0.015327003894329	ENSG00000135486/ENSG00000122566/ENSG00000153187/ENSG00000175054/ENSG00000114127
GO:0010769	regulation of cell morphogenesis involved in differentiation	0.0154366003382072	ENSG00000087470/ENSG00000196924/ENSG00000253729/ENSG00000150760/ENSG00000044090/ENSG00000172661
GO:0009408	response to heat	0.0154366003382072	ENSG00000096384/ENSG00000204389/ENSG00000047410/ENSG00000198793/ENSG00000100393/ENSG00000175054/ENSG00000005339
GO:0006895	Golgi to endosome transport	0.0154366003382072	ENSG00000061987/ENSG00000107862/ENSG00000142197
GO:0042795	snRNA transcription by RNA polymerase II	0.0154366003382072	ENSG00000174720/ENSG00000165684/ENSG00000146834
GO:0051294	establishment of spindle orientation	0.0155492339759464	ENSG00000047849/ENSG00000197386/ENSG00000137497/ENSG00000136861
GO:0061014	positive regulation of mRNA catabolic process	0.0159615538709917	ENSG00000125107/ENSG00000134744/ENSG00000204120/ENSG00000090905/ENSG00000123908/ENSG00000100354
GO:0051783	regulation of nuclear division	0.0163838548406244	ENSG00000100462/ENSG00000047410/ENSG00000148773/ENSG00000184445/ENSG00000135476/ENSG00000044090/ENSG00000136861
GO:0010720	positive regulation of cell development	0.0163838548406244	ENSG00000087470/ENSG00000100462/ENSG00000159082/ENSG00000196924/ENSG00000198793/ENSG00000253729/ENSG00000144674/ENSG00000150760/ENSG00000044090/ENSG00000114554/ENSG00000100697
GO:0014020	primary neural tube formation	0.0165495224940782	ENSG00000103197/ENSG00000180900/ENSG00000184634/ENSG00000160007/ENSG00000138002/ENSG00000092148
GO:0051851	modulation by host of symbiont process	0.0166076043195422	ENSG00000109971/ENSG00000197081/ENSG00000127616/ENSG00000100393/ENSG00000128829
GO:0042307	positive regulation of protein import into nucleus	0.0166076043195422	ENSG00000104517/ENSG00000096384/ENSG00000047410/ENSG00000196924
GO:0030833	regulation of actin filament polymerization	0.0167702000470288	ENSG00000173898/ENSG00000198793/ENSG00000115306/ENSG00000197694/ENSG00000164327/ENSG00000254999/ENSG00000172661/ENSG00000066777
GO:0000280	nuclear division	0.0170930261481651	ENSG00000100462/ENSG00000204389/ENSG00000047410/ENSG00000196924/ENSG00000151503/ENSG00000148773/ENSG00000184445/ENSG00000153187/ENSG00000135476/ENSG00000137497/ENSG00000044090/ENSG00000024048/ENSG00000136861/ENSG00000153107
GO:0045947	negative regulation of translational initiation	0.0173516931065473	ENSG00000047410/ENSG00000128829/ENSG00000123908
GO:0000288	nuclear-transcribed mRNA catabolic process, deadenylation-dependent decay	0.0173669120629881	ENSG00000125107/ENSG00000134744/ENSG00000090905/ENSG00000123908/ENSG00000100354
GO:0014037	Schwann cell differentiation	0.0175581250424106	ENSG00000196712/ENSG00000172037/ENSG00000184634/ENSG00000100697
GO:0045022	early endosome to late endosome transport	0.0175581250424106	ENSG00000138246/ENSG00000196924/ENSG00000167716/ENSG00000076201
GO:0022027	interkinetic nuclear migration	0.0175581250424106	ENSG00000130294/ENSG00000116641
GO:0033183	negative regulation of histone ubiquitination	0.0175581250424106	ENSG00000104517/ENSG00000153827
GO:0071076	RNA 3' uridylation	0.0175581250424106	ENSG00000134744/ENSG00000131914
GO:1901314	regulation of histone H2A K63-linked ubiquitination	0.0175581250424106	ENSG00000104517/ENSG00000153827
GO:1901315	negative regulation of histone H2A K63-linked ubiquitination	0.0175581250424106	ENSG00000104517/ENSG00000153827
GO:0072175	epithelial tube formation	0.0179735385592038	ENSG00000198707/ENSG00000103197/ENSG00000180900/ENSG00000184634/ENSG00000160007/ENSG00000138002/ENSG00000092148
GO:0051693	actin filament capping	0.0187628790664433	ENSG00000173898/ENSG00000115306/ENSG00000197694/ENSG00000172661
GO:0016032	viral process	0.0188931455750388	ENSG00000072274/ENSG00000096384/ENSG00000168028/ENSG00000204389/ENSG00000109971/ENSG00000197081/ENSG00000241973/ENSG00000127616/ENSG00000172534/ENSG00000182481/ENSG00000100393/ENSG00000174720/ENSG00000128829/ENSG00000115020
GO:0007097	nuclear migration	0.0189499250585959	ENSG00000130294/ENSG00000197102/ENSG00000116641
GO:0032011	ARF protein signal transduction	0.0189499250585959	ENSG00000107862/ENSG00000124198/ENSG00000066777
GO:0032012	regulation of ARF protein signal transduction	0.0189499250585959	ENSG00000107862/ENSG00000124198/ENSG00000066777
GO:1900151	regulation of nuclear-transcribed mRNA catabolic process, deadenylation-dependent decay	0.0189499250585959	ENSG00000125107/ENSG00000123908/ENSG00000100354
GO:0046822	regulation of nucleocytoplasmic transport	0.0191340082879624	ENSG00000104517/ENSG00000096384/ENSG00000047410/ENSG00000196924/ENSG00000126883/ENSG00000109111
GO:0050779	RNA destabilization	0.0191340082879624	ENSG00000125107/ENSG00000134744/ENSG00000204120/ENSG00000090905/ENSG00000123908/ENSG00000100354
GO:0008154	actin polymerization or depolymerization	0.0194430760658028	ENSG00000173898/ENSG00000198793/ENSG00000115306/ENSG00000197694/ENSG00000164327/ENSG00000254999/ENSG00000160007/ENSG00000172661/ENSG00000066777
GO:0031116	positive regulation of microtubule polymerization	0.0194430760658028	ENSG00000204389/ENSG00000175216/ENSG00000137497/ENSG00000136861
GO:0034661	ncRNA catabolic process	0.0194430760658028	ENSG00000134744/ENSG00000114127/ENSG00000131914/ENSG00000100697
GO:0051085	chaperone cofactor-dependent protein refolding	0.0194430760658028	ENSG00000178950/ENSG00000204389/ENSG00000109971/ENSG00000113013
GO:1904591	positive regulation of protein import	0.0194430760658028	ENSG00000104517/ENSG00000096384/ENSG00000047410/ENSG00000196924
GO:0061564	axon development	0.0197128069350638	ENSG00000134569/ENSG00000005810/ENSG00000096384/ENSG00000196924/ENSG00000172037/ENSG00000118200/ENSG00000144674/ENSG00000169067/ENSG00000124486/ENSG00000104133/ENSG00000116641/ENSG00000197892/ENSG00000160007/ENSG00000114554
GO:0098876	vesicle-mediated transport to the plasma membrane	0.0197128069350638	ENSG00000148396/ENSG00000115306/ENSG00000144674/ENSG00000180900/ENSG00000076201/ENSG00000172661/ENSG00000124198
GO:0007004	telomere maintenance via telomerase	0.0198668835170307	ENSG00000096384/ENSG00000135486/ENSG00000153187/ENSG00000175054/ENSG00000114127
GO:0033143	regulation of intracellular steroid hormone receptor signaling pathway	0.0198668835170307	ENSG00000125107/ENSG00000141027/ENSG00000127616/ENSG00000100393/ENSG00000125686
GO:1901880	negative regulation of protein depolymerization	0.0198668835170307	ENSG00000173898/ENSG00000115306/ENSG00000118200/ENSG00000197694/ENSG00000172661
GO:0043401	steroid hormone mediated signaling pathway	0.0201487972879067	ENSG00000125107/ENSG00000117713/ENSG00000141027/ENSG00000104517/ENSG00000127616/ENSG00000100393/ENSG00000125686
GO:0098927	vesicle-mediated transport between endosomal compartments	0.0204366149034694	ENSG00000138246/ENSG00000196924/ENSG00000167716/ENSG00000076201
GO:0009301	snRNA transcription	0.0204366149034694	ENSG00000174720/ENSG00000165684/ENSG00000146834
GO:1900180	regulation of protein localization to nucleus	0.0204366149034694	ENSG00000104517/ENSG00000072274/ENSG00000096384/ENSG00000047410/ENSG00000196924/ENSG00000174720/ENSG00000146834
GO:0006278	RNA-dependent DNA biosynthetic process	0.0204366149034694	ENSG00000096384/ENSG00000135486/ENSG00000153187/ENSG00000175054/ENSG00000114127
GO:0001841	neural tube formation	0.0204366149034694	ENSG00000103197/ENSG00000180900/ENSG00000184634/ENSG00000160007/ENSG00000138002/ENSG00000092148
GO:0034446	substrate adhesion-dependent cell spreading	0.0204366149034694	ENSG00000091136/ENSG00000135862/ENSG00000196924/ENSG00000172037/ENSG00000150760/ENSG00000172661
GO:0051702	biological process involved in interaction with symbiont	0.0204366149034694	ENSG00000111640/ENSG00000109971/ENSG00000197081/ENSG00000127616/ENSG00000100393/ENSG00000128829
GO:0071496	cellular response to external stimulus	0.0210300512263978	ENSG00000087470/ENSG00000135486/ENSG00000109971/ENSG00000198793/ENSG00000114867/ENSG00000165392/ENSG00000125686/ENSG00000090905/ENSG00000089154/ENSG00000160007/ENSG00000128829
GO:0030879	mammary gland development	0.0217599604092507	ENSG00000084774/ENSG00000169710/ENSG00000165240/ENSG00000100852/ENSG00000180900/ENSG00000125686/ENSG00000160007
GO:0050767	regulation of neurogenesis	0.0218356339015669	ENSG00000087470/ENSG00000100462/ENSG00000159082/ENSG00000134569/ENSG00000196712/ENSG00000198793/ENSG00000144674/ENSG00000044090/ENSG00000116641/ENSG00000131914/ENSG00000114554/ENSG00000100697
GO:0000075	cell cycle checkpoint signaling	0.0223117292445871	ENSG00000047410/ENSG00000184445/ENSG00000253729/ENSG00000175054/ENSG00000204120/ENSG00000140534/ENSG00000136861/ENSG00000128829
GO:0045685	regulation of glial cell differentiation	0.0223117292445871	ENSG00000100462/ENSG00000196712/ENSG00000198793/ENSG00000131914/ENSG00000100697
GO:0043547	positive regulation of GTPase activity	0.0223117292445871	ENSG00000196712/ENSG00000103197/ENSG00000130396/ENSG00000180900/ENSG00000188559/ENSG00000147251/ENSG00000174373/ENSG00000158987/ENSG00000116641/ENSG00000186635
GO:0006207	'de novo' pyrimidine nucleobase biosynthetic process	0.0223117292445871	ENSG00000084774/ENSG00000198793
GO:1902396	protein localization to bicellular tight junction	0.0223117292445871	ENSG00000196924/ENSG00000104067
GO:1905323	telomerase holoenzyme complex assembly	0.0223117292445871	ENSG00000096384/ENSG00000175054
GO:1905380	regulation of snRNA transcription by RNA polymerase II	0.0223117292445871	ENSG00000174720/ENSG00000146834
GO:1905832	positive regulation of spindle assembly	0.0223117292445871	ENSG00000197102/ENSG00000137497
GO:1990116	ribosome-associated ubiquitin-dependent protein catabolic process	0.0223117292445871	ENSG00000198862/ENSG00000112249
GO:0030835	negative regulation of actin filament depolymerization	0.0224702876323768	ENSG00000173898/ENSG00000115306/ENSG00000197694/ENSG00000172661
GO:0031112	positive regulation of microtubule polymerization or depolymerization	0.0242121570412321	ENSG00000204389/ENSG00000175216/ENSG00000137497/ENSG00000136861
GO:0032211	negative regulation of telomere maintenance via telomerase	0.0249899358029952	ENSG00000135486/ENSG00000153187/ENSG00000114127
GO:0098813	nuclear chromosome segregation	0.0254201362101723	ENSG00000047410/ENSG00000116560/ENSG00000151503/ENSG00000184445/ENSG00000153187/ENSG00000197102/ENSG00000135476/ENSG00000137497/ENSG00000136861/ENSG00000153107
GO:0030521	androgen receptor signaling pathway	0.0255659816101701	ENSG00000117713/ENSG00000141027/ENSG00000127616/ENSG00000100393
GO:0045912	negative regulation of carbohydrate metabolic process	0.0255659816101701	ENSG00000141027/ENSG00000141367/ENSG00000100393/ENSG00000115687
GO:0051084	'de novo' posttranslational protein folding	0.0255659816101701	ENSG00000178950/ENSG00000204389/ENSG00000109971/ENSG00000113013
GO:0070849	response to epidermal growth factor	0.0255659816101701	ENSG00000047410/ENSG00000084774/ENSG00000140575/ENSG00000125686
GO:0014013	regulation of gliogenesis	0.0256876601005444	ENSG00000100462/ENSG00000159082/ENSG00000196712/ENSG00000198793/ENSG00000131914/ENSG00000100697
GO:0040029	regulation of gene expression, epigenetic	0.0266975609598131	ENSG00000101596/ENSG00000117713/ENSG00000047410/ENSG00000153187/ENSG00000100393/ENSG00000124201
GO:0001649	osteoblast differentiation	0.0267860189594889	ENSG00000138246/ENSG00000144028/ENSG00000171490/ENSG00000110955/ENSG00000196712/ENSG00000169710/ENSG00000141367/ENSG00000153187/ENSG00000125844
GO:0047496	vesicle transport along microtubule	0.0270674841334987	ENSG00000197386/ENSG00000130294/ENSG00000197102/ENSG00000163820
GO:0045724	positive regulation of cilium assembly	0.0270674841334987	ENSG00000197386/ENSG00000115355/ENSG00000160007
GO:0045943	positive regulation of transcription by RNA polymerase I	0.0270674841334987	ENSG00000198793/ENSG00000127616/ENSG00000119285
GO:0010770	positive regulation of cell morphogenesis involved in differentiation	0.0270674841334987	ENSG00000087470/ENSG00000196924/ENSG00000253729/ENSG00000150760/ENSG00000044090
GO:0032272	negative regulation of protein polymerization	0.0270674841334987	ENSG00000173898/ENSG00000115306/ENSG00000197694/ENSG00000172661/ENSG00000066777
GO:2000278	regulation of DNA biosynthetic process	0.0270674841334987	ENSG00000096384/ENSG00000135486/ENSG00000122566/ENSG00000153187/ENSG00000175054/ENSG00000114127
GO:0035148	tube formation	0.0270674841334987	ENSG00000198707/ENSG00000103197/ENSG00000180900/ENSG00000184634/ENSG00000160007/ENSG00000138002/ENSG00000092148
GO:0009266	response to temperature stimulus	0.0275453262527163	ENSG00000096384/ENSG00000204389/ENSG00000047410/ENSG00000198793/ENSG00000100393/ENSG00000175054/ENSG00000005339/ENSG00000128829
GO:0030041	actin filament polymerization	0.0280555014223081	ENSG00000173898/ENSG00000198793/ENSG00000115306/ENSG00000197694/ENSG00000164327/ENSG00000254999/ENSG00000172661/ENSG00000066777
GO:0007015	actin filament organization	0.0280555014223081	ENSG00000173898/ENSG00000196924/ENSG00000198793/ENSG00000115306/ENSG00000104067/ENSG00000197694/ENSG00000115355/ENSG00000164327/ENSG00000254999/ENSG00000186635/ENSG00000160007/ENSG00000172661/ENSG00000066777
GO:0001889	liver development	0.0280555014223081	ENSG00000100462/ENSG00000197081/ENSG00000196712/ENSG00000084774/ENSG00000165240/ENSG00000125686/ENSG00000023287
GO:0007195	adenylate cyclase-inhibiting dopamine receptor signaling pathway	0.0280555014223081	ENSG00000100462/ENSG00000196924
GO:0030952	establishment or maintenance of cytoskeleton polarity	0.0280555014223081	ENSG00000175216/ENSG00000160007
GO:0032056	positive regulation of translation in response to stress	0.0280555014223081	ENSG00000114867/ENSG00000128829
GO:0040031	snRNA modification	0.0280555014223081	ENSG00000174720/ENSG00000146834
GO:0044805	late nucleophagy	0.0280555014223081	ENSG00000110046/ENSG00000066739
GO:0070535	histone H2A K63-linked ubiquitination	0.0280555014223081	ENSG00000104517/ENSG00000153827
GO:0042594	response to starvation	0.028222879413986	ENSG00000135486/ENSG00000109971/ENSG00000084774/ENSG00000198793/ENSG00000165392/ENSG00000090905/ENSG00000089154/ENSG00000128829
GO:0071426	ribonucleoprotein complex export from nucleus	0.0286309162819025	ENSG00000160294/ENSG00000047410/ENSG00000122566/ENSG00000126883/ENSG00000109111
GO:0030220	platelet formation	0.0286309162819025	ENSG00000100345/ENSG00000253729/ENSG00000100393
GO:0036010	protein localization to endosome	0.0286309162819025	ENSG00000180900/ENSG00000099290/ENSG00000172661
GO:0036344	platelet morphogenesis	0.0286309162819025	ENSG00000100345/ENSG00000253729/ENSG00000100393
GO:1904754	positive regulation of vascular associated smooth muscle cell migration	0.0286309162819025	ENSG00000140575/ENSG00000165240/ENSG00000116641
GO:0032388	positive regulation of intracellular transport	0.0293134284128337	ENSG00000198707/ENSG00000104517/ENSG00000096384/ENSG00000047410/ENSG00000196924/ENSG00000197102/ENSG00000137497/ENSG00000076201
GO:0061008	hepaticobiliary system development	0.030147664795232	ENSG00000100462/ENSG00000197081/ENSG00000196712/ENSG00000084774/ENSG00000165240/ENSG00000125686/ENSG00000023287
GO:0006458	'de novo' protein folding	0.0308713291877236	ENSG00000178950/ENSG00000204389/ENSG00000109971/ENSG00000113013
GO:0009267	cellular response to starvation	0.0309561672270764	ENSG00000135486/ENSG00000109971/ENSG00000198793/ENSG00000165392/ENSG00000090905/ENSG00000089154/ENSG00000128829
GO:0010976	positive regulation of neuron projection development	0.0329392263425245	ENSG00000087470/ENSG00000196924/ENSG00000198793/ENSG00000140575/ENSG00000100393/ENSG00000160007/ENSG00000134313
GO:0044403	biological process involved in symbiotic interaction	0.0335241338104833	ENSG00000072274/ENSG00000111640/ENSG00000096384/ENSG00000168028/ENSG00000204389/ENSG00000109971/ENSG00000197081/ENSG00000127616/ENSG00000100393/ENSG00000128829/ENSG00000115020
GO:0051168	nuclear export	0.0335823500455266	ENSG00000160294/ENSG00000135486/ENSG00000047410/ENSG00000122566/ENSG00000126883/ENSG00000113013/ENSG00000109111
GO:0072384	organelle transport along microtubule	0.0335823500455266	ENSG00000197386/ENSG00000130294/ENSG00000197102/ENSG00000107863/ENSG00000163820
GO:0048732	gland development	0.0335823500455266	ENSG00000100462/ENSG00000197081/ENSG00000196712/ENSG00000084774/ENSG00000169710/ENSG00000253729/ENSG00000165240/ENSG00000100852/ENSG00000180900/ENSG00000125686/ENSG00000023287/ENSG00000160007/ENSG00000114554
GO:0031123	RNA 3'-end processing	0.0340751405301238	ENSG00000174720/ENSG00000134744/ENSG00000163125/ENSG00000164944/ENSG00000164880/ENSG00000131914
GO:0032886	regulation of microtubule-based process	0.0340751405301238	ENSG00000204389/ENSG00000047410/ENSG00000141367/ENSG00000153187/ENSG00000118200/ENSG00000175216/ENSG00000197102/ENSG00000137497/ENSG00000136861
GO:0031648	protein destabilization	0.0343239453411702	ENSG00000197386/ENSG00000253729/ENSG00000100393/ENSG00000005339
GO:1901673	regulation of mitotic spindle assembly	0.0343358416634744	ENSG00000204389/ENSG00000047410/ENSG00000153187
GO:1901879	regulation of protein depolymerization	0.0344405560697026	ENSG00000173898/ENSG00000115306/ENSG00000118200/ENSG00000197694/ENSG00000172661
GO:0007265	Ras protein signal transduction	0.0344405560697026	ENSG00000132694/ENSG00000196712/ENSG00000100852/ENSG00000174485/ENSG00000158987/ENSG00000254999/ENSG00000107862/ENSG00000160007/ENSG00000010322/ENSG00000124198/ENSG00000066777
GO:0019856	pyrimidine nucleobase biosynthetic process	0.0344405560697026	ENSG00000084774/ENSG00000198793
GO:0044806	G-quadruplex DNA unwinding	0.0344405560697026	ENSG00000122566/ENSG00000165392
GO:0071383	cellular response to steroid hormone stimulus	0.0347502301329594	ENSG00000125107/ENSG00000117713/ENSG00000141027/ENSG00000104517/ENSG00000127616/ENSG00000153187/ENSG00000100393/ENSG00000125686
GO:0016236	macroautophagy	0.0348610821775514	ENSG00000111640/ENSG00000198793/ENSG00000197386/ENSG00000103197/ENSG00000110046/ENSG00000167716/ENSG00000023287/ENSG00000066739/ENSG00000163820/ENSG00000115020
GO:0030834	regulation of actin filament depolymerization	0.0357320038191753	ENSG00000173898/ENSG00000115306/ENSG00000197694/ENSG00000172661
GO:0044782	cilium organization	0.0367765161642844	ENSG00000198707/ENSG00000196924/ENSG00000047849/ENSG00000197386/ENSG00000115355/ENSG00000176225/ENSG00000107862/ENSG00000100578/ENSG00000076201/ENSG00000160007/ENSG00000138002
GO:1901990	regulation of mitotic cell cycle phase transition	0.036866141438253	ENSG00000132466/ENSG00000047410/ENSG00000184445/ENSG00000253729/ENSG00000114867/ENSG00000135476/ENSG00000204120/ENSG00000146834/ENSG00000140534/ENSG00000136861
GO:0060765	regulation of androgen receptor signaling pathway	0.0369466507790214	ENSG00000141027/ENSG00000127616/ENSG00000100393
GO:0043242	negative regulation of protein-containing complex disassembly	0.0369466507790214	ENSG00000173898/ENSG00000115306/ENSG00000118200/ENSG00000197694/ENSG00000172661
GO:0032204	regulation of telomere maintenance	0.0383458484194589	ENSG00000135486/ENSG00000122566/ENSG00000153187/ENSG00000175054/ENSG00000114127
GO:0032392	DNA geometric change	0.0383458484194589	ENSG00000122566/ENSG00000170004/ENSG00000165392/ENSG00000111642/ENSG00000112249
GO:0051817	modulation of process of other organism involved in symbiotic interaction	0.0383458484194589	ENSG00000109971/ENSG00000197081/ENSG00000127616/ENSG00000100393/ENSG00000128829
GO:1901987	regulation of cell cycle phase transition	0.0387198463766146	ENSG00000132466/ENSG00000047410/ENSG00000184445/ENSG00000253729/ENSG00000114867/ENSG00000175054/ENSG00000135476/ENSG00000204120/ENSG00000146834/ENSG00000140534/ENSG00000136861/ENSG00000128829
GO:0034067	protein localization to Golgi apparatus	0.0399469004359155	ENSG00000178950/ENSG00000135968/ENSG00000107862
GO:0001838	embryonic epithelial tube formation	0.0399469004359155	ENSG00000103197/ENSG00000180900/ENSG00000184634/ENSG00000160007/ENSG00000138002/ENSG00000092148
GO:0043244	regulation of protein-containing complex disassembly	0.0399469004359155	ENSG00000173898/ENSG00000115306/ENSG00000118200/ENSG00000197694/ENSG00000163820/ENSG00000172661
GO:0071166	ribonucleoprotein complex localization	0.0406263624866884	ENSG00000160294/ENSG00000047410/ENSG00000122566/ENSG00000126883/ENSG00000109111
GO:0006890	retrograde vesicle-mediated transport, Golgi to endoplasmic reticulum	0.0406263624866884	ENSG00000151779/ENSG00000197386/ENSG00000122218/ENSG00000107862
GO:0010823	negative regulation of mitochondrion organization	0.0406263624866884	ENSG00000087470/ENSG00000072274/ENSG00000204389/ENSG00000103197
GO:0032210	regulation of telomere maintenance via telomerase	0.0406263624866884	ENSG00000135486/ENSG00000153187/ENSG00000175054/ENSG00000114127
GO:0045646	regulation of erythrocyte differentiation	0.0406263624866884	ENSG00000204389/ENSG00000113013/ENSG00000253729/ENSG00000125686
GO:1902017	regulation of cilium assembly	0.0406263624866884	ENSG00000047849/ENSG00000197386/ENSG00000115355/ENSG00000160007
GO:0007409	axonogenesis	0.0406263624866884	ENSG00000134569/ENSG00000005810/ENSG00000096384/ENSG00000172037/ENSG00000144674/ENSG00000169067/ENSG00000124486/ENSG00000104133/ENSG00000116641/ENSG00000197892/ENSG00000160007/ENSG00000114554
GO:0010637	negative regulation of mitochondrial fusion	0.0406263624866884	ENSG00000087470/ENSG00000072274
GO:0035562	negative regulation of chromatin binding	0.0406263624866884	ENSG00000095564/ENSG00000146834
GO:0071896	protein localization to adherens junction	0.0406263624866884	ENSG00000104067/ENSG00000180900
GO:0072344	rescue of stalled ribosome	0.0406263624866884	ENSG00000198862/ENSG00000112249
GO:2000767	positive regulation of cytoplasmic translation	0.0406263624866884	ENSG00000060138/ENSG00000131914
GO:0072594	establishment of protein localization to organelle	0.041821790484137	ENSG00000104517/ENSG00000096384/ENSG00000109971/ENSG00000047410/ENSG00000196924/ENSG00000126883/ENSG00000153201/ENSG00000103197/ENSG00000182481/ENSG00000180900/ENSG00000125686/ENSG00000135968
GO:0060218	hematopoietic stem cell differentiation	0.0421981921090408	ENSG00000099381/ENSG00000113013/ENSG00000253729
GO:0030071	regulation of mitotic metaphase/anaphase transition	0.0422728086451798	ENSG00000047410/ENSG00000184445/ENSG00000135476/ENSG00000136861
GO:0042306	regulation of protein import into nucleus	0.0422728086451798	ENSG00000104517/ENSG00000096384/ENSG00000047410/ENSG00000196924
GO:0099173	postsynapse organization	0.0431495793741581	ENSG00000087470/ENSG00000173898/ENSG00000134569/ENSG00000109971/ENSG00000130294/ENSG00000169067/ENSG00000115183
GO:0030042	actin filament depolymerization	0.0444687978907248	ENSG00000173898/ENSG00000115306/ENSG00000197694/ENSG00000172661
GO:2000736	regulation of stem cell differentiation	0.0444687978907248	ENSG00000099381/ENSG00000113013/ENSG00000253729/ENSG00000153187
GO:0044772	mitotic cell cycle phase transition	0.044723800687039	ENSG00000132466/ENSG00000047410/ENSG00000184445/ENSG00000253729/ENSG00000114867/ENSG00000177084/ENSG00000135476/ENSG00000204120/ENSG00000146834/ENSG00000140534/ENSG00000136861/ENSG00000153107
GO:0031109	microtubule polymerization or depolymerization	0.0448346864359655	ENSG00000204389/ENSG00000118200/ENSG00000175216/ENSG00000137497/ENSG00000128159/ENSG00000136861
GO:1904357	negative regulation of telomere maintenance via telomere lengthening	0.0452917768176625	ENSG00000135486/ENSG00000153187/ENSG00000114127
GO:0034728	nucleosome organization	0.0476445557967572	ENSG00000117713/ENSG00000160294/ENSG00000168298/ENSG00000127616/ENSG00000197061/ENSG00000146414/ENSG00000109111
GO:0043255	regulation of carbohydrate biosynthetic process	0.0480891772060369	ENSG00000198793/ENSG00000153201/ENSG00000141367/ENSG00000100393/ENSG00000115687
GO:0042063	gliogenesis	0.0483014402485615	ENSG00000100462/ENSG00000159082/ENSG00000091136/ENSG00000196712/ENSG00000198793/ENSG00000172037/ENSG00000180900/ENSG00000184634/ENSG00000131914/ENSG00000100697
GO:0033572	transferrin transport	0.0483014402485615	ENSG00000072274/ENSG00000141367
GO:1900045	negative regulation of protein K63-linked ubiquitination	0.0483014402485615	ENSG00000104517/ENSG00000153827
GO:0000132	establishment of mitotic spindle orientation	0.0484750483678399	ENSG00000197386/ENSG00000137497/ENSG00000136861
GO:0010592	positive regulation of lamellipodium assembly	0.0484750483678399	ENSG00000198793/ENSG00000165240/ENSG00000254999
GO:0044788	modulation by host of viral process	0.0484750483678399	ENSG00000109971/ENSG00000197081/ENSG00000128829
