# Supplementary material for: Differentiation and Growth-Arrest-Related lncRNA (DAGAR): Initial Characterization in Human Smooth Muscle and Fibroblast Cells
Source: Int J Mol Sci. 2024 Aug 31;25(17):9497. doi: 10.3390/ijms25179497 (PMC11394763; doi:10.3390/ijms25179497)
Supplement: Supplementary file 1 [file ijms-25-09497-s001.zip › Table S5 - Reactome Pathway enrichemnt analysis for Proteins co-precipitated with DAGAR RNA-IP.xlsx]

## Sheet: DAGAR_Reactome_padjust_0.05
ID	Description	GeneRatio	BgRatio	pvalue	p.adjust	qvalue	geneID	Count
R-HSA-9012999	RHO GTPase cycle	31/179	449/11009	60.8874	491970	36404.2	11113/9826/7037/3326/1832/8826/1213/6711/2802/394/6709/23513/1793/55704/124997/139818/57584/8476/253959/5930/55701/55845/8239/57572/85440/116985/2909/5361/57498/11188/9578	31
R-HSA-3371556	Cellular response to heat stress	13/179	89/11009	171995	6.94861e+07	5.14176e+07	3326/3303/3312/7175/8021/3313/2475/5903/2033/545/23225/23165/1387	13
R-HSA-426496	Post-transcriptional silencing by small RNAs	5/179	7/11009	2.19863e+06	5.92164e+08	4.38183e+08	27327/192669/27161/26523/23112	5
R-HSA-8948700	Competing endogenous RNAs (ceRNAs) regulate PTEN translation	5/179	8/11009	5.7858e+06	1.16873e+09	8.64825e+08	27327/192669/27161/26523/23112	5
R-HSA-8943723	Regulation of PTEN mRNA translation	5/179	9/11009	1.28467e+07	1.48287e+09	1.09728e+09	27327/192669/27161/26523/23112	5
R-HSA-9759811	Regulation of CDH11 mRNA translation by microRNAs	5/179	9/11009	1.28467e+07	1.48287e+09	1.09728e+09	27327/192669/27161/26523/23112	5
R-HSA-9768778	Regulation of NPAS4 mRNA translation	5/179	9/11009	1.28467e+07	1.48287e+09	1.09728e+09	27327/192669/27161/26523/23112	5
R-HSA-9013148	CDC42 GTPase cycle	14/179	155/11009	2.13455e+07	2.15589e+09	1.59529e+09	9826/7037/8826/394/23513/124997/139818/57584/8476/57572/85440/116985/2909/9578	14
R-HSA-9013149	RAC1 GTPase cycle	15/179	185/11009	3.19711e+07	2.68206e+09	1.98464e+09	11113/9826/7037/8826/394/1793/139818/57584/8476/55845/57572/85440/116985/2909/11188	15
R-HSA-211000	Gene Silencing by RNA	13/179	137/11009	3.31938e+07	2.68206e+09	1.98464e+09	7175/5430/8021/5903/8364/27327/23225/23165/192669/27161/26523/23112/23405	13
R-HSA-9024446	NR1H2 and NR1H3-mediated signaling	8/179	47/11009	7.64533e+07	5.37782e+08	3.97942e+09	9611/2194/2033/27327/192669/27161/26523/23112	8
R-HSA-9022692	Regulation of MECP2 expression and activity	7/179	33/11009	7.98686e+07	5.37782e+08	3.97942e+09	9611/3064/27327/192669/27161/26523/23112	7
R-HSA-1169410	Antiviral mechanism by IFN-stimulated genes	13/179	149/11009	8.76355e+07	5.44689e+09	4.03053e+09	8672/2317/3303/3312/7175/2316/8021/1968/5903/3838/1981/23225/23165	13
R-HSA-9768759	Regulation of NPAS4 gene expression	5/179	13/11009	1.2445e+08	7.18254e+08	5.31485e+09	27327/192669/27161/26523/23112	5
R-HSA-3371453	Regulation of HSF1-mediated heat shock response	9/179	69/11009	1.59118e+08	8.57116e+09	6.34239e+09	3303/3312/7175/8021/3313/5903/545/23225/23165	9
R-HSA-3371571	HSF1-dependent transactivation	6/179	24/11009	1.7931e+08	8.57576e+09	6.34579e+09	3326/3303/3312/2475/2033/1387	6
R-HSA-9029569	NR1H3 & NR1H2 regulate gene expression linked to cholesterol transport and efflux	7/179	37/11009	1.82204e+08	8.57576e+09	6.34579e+09	9611/2033/27327/192669/27161/26523/23112	7
R-HSA-3371568	Attenuation phase	5/179	14/11009	1.91044e+08	8.57576e+09	6.34579e+09	3326/3303/3312/2033/1387	5
R-HSA-1169408	ISG15 antiviral mechanism	9/179	73/11009	2.57789e+08	0.000109628063233623	8.11213e+09	8672/2317/7175/8021/5903/3838/1981/23225/23165	9
R-HSA-9696264	RND3 GTPase cycle	7/179	42/11009	4.4582e+08	0.000167690650917389	0.000124085838615264	1832/394/23513/55704/57584/2909/11188	7
R-HSA-9696273	RND1 GTPase cycle	7/179	42/11009	4.4582e+08	0.000167690650917389	0.000124085838615264	7037/1832/394/55704/2909/5361/57498	7
R-HSA-9013406	RHOQ GTPase cycle	8/179	59/11009	4.56583e+08	0.000167690650917389	0.000124085838615264	7037/8826/394/23513/57584/8476/2909/9578	8
R-HSA-9696270	RND2 GTPase cycle	7/179	43/11009	5.25262e+08	0.000182112190268039	0.000134757326826793	7037/2802/394/23513/2909/57498/11188	7
R-HSA-9018519	Estrogen-dependent gene expression	12/179	149/11009	5.40927e+08	0.000182112190268039	0.000134757326826793	3326/5430/3838/8364/2033/5469/27327/1387/192669/27161/26523/23112	12
R-HSA-8934593	Regulation of RUNX1 Expression and Activity	5/179	17/11009	5.67533e+08	0.000183426740021249	0.000135730052543082	27327/192669/27161/26523/23112	5
R-HSA-5578749	Transcriptional regulation by small RNAs	10/179	105/11009	7.63179e+07	0.000237172602275728	0.000175500310177975	7175/5430/8021/5903/8364/27327/23225/23165/27161/26523	10
R-HSA-426486	Small interfering RNA (siRNA) biogenesis	4/179	9/11009	7.99096e+08	0.000239136943785625	0.000176953861477638	192669/27161/26523/23405	4
R-HSA-168274	Export of Viral Ribonucleoproteins from Nucleus	6/179	33/11009	1.30665e+09	0.000377062431763549	0.000279014410163752	3303/7175/8021/5903/23225/23165	6
R-HSA-9634815	Transcriptional Regulation by NPAS4	6/179	34/11009	1.56539e+09	0.000436150231414467	0.000322737534449475	27327/1387/192669/27161/26523/23112	6
R-HSA-191859	snRNP Assembly	7/179	53/11009	2.19114e+09	0.000571110995297642	0.000422604280001382	10419/7175/8021/5903/23225/25929/23165	7
R-HSA-194441	Metabolism of non-coding RNA	7/179	53/11009	2.19114e+09	0.000571110995297642	0.000422604280001382	10419/7175/8021/5903/23225/25929/23165	7
R-HSA-9013106	RHOC GTPase cycle	8/179	74/11009	2.52202e+09	0.000636810294308321	0.000471219707096308	11113/9826/7037/8826/394/57584/55701/2909	8
R-HSA-9013409	RHOJ GTPase cycle	7/179	55/11009	2.80679e+09	0.000687239478504044	0.000508535726667922	7037/394/23513/57584/8476/2909/9578	7
R-HSA-3247509	Chromatin modifying enzymes	15/179	270/11009	3.36492e+09	0.000776815820631546	0.000574819419122874	8289/10419/9739/9611/8242/6597/3054/8364/2033/1107/1108/51780/1387/85235/54904	15
R-HSA-4839726	Chromatin organization	15/179	270/11009	3.36492e+09	0.000776815820631546	0.000574819419122874	8289/10419/9739/9611/8242/6597/3054/8364/2033/1107/1108/51780/1387/85235/54904	15
R-HSA-203927	MicroRNA (miRNA) biogenesis	5/179	24/11009	3.55415e+09	0.000797709022593888	0.00059027973532221	5430/192669/27161/26523/23405	5
R-HSA-168276	NS1 Mediated Effects on Host Pathways	6/179	40/11009	4.12059e+09	0.000899848192303903	0.00066585952739528	7175/8021/5903/3838/23225/23165	6
R-HSA-4086398	Ca2+ pathway	7/179	62/11009	6.18181e+09	0.00126969397557054	0.000939533843309103	3709/3710/27327/192669/27161/26523/23112	7
R-HSA-8986944	Transcriptional Regulation by MECP2	7/179	62/11009	6.18181e+09	0.00126969397557054	0.000939533843309103	9611/3064/27327/192669/27161/26523/23112	7
R-HSA-168325	Viral Messenger RNA Synthesis	6/179	43/11009	6.28561e+09	0.00126969397557054	0.000939533843309103	7175/5430/8021/5903/23225/23165	6
R-HSA-9759475	Regulation of CDH11 Expression and Function	5/179	28/11009	7.79611e+09	0.00151173501397236	0.00111863664400247	27327/192669/27161/26523/23112	5
R-HSA-5663202	Diseases of signal transduction by growth factor receptors and second messengers	19/179	433/11009	7.85803e+09	0.00151173501397236	0.00111863664400247	9611/7175/4763/5430/4627/2475/8826/5903/7249/1213/6711/2033/2803/9321/253260/9648/1387/6238/7094	19
R-HSA-3700989	Transcriptional Regulation by TP53	17/179	362/11009	8.36771e+09	0.00154251905433588	0.00114141587136892	23019/10419/5430/2475/7249/2033/1107/545/7486/1108/253260/27327/1387/192669/27161/26523/23112	17
R-HSA-373755	Semaphorin interactions	7/179	65/11009	8.39986e+09	0.00154251905433588	0.00114141587136892	9826/3326/4627/79784/2909/5361/7094	7
R-HSA-4570464	SUMOylation of RNA binding proteins	6/179	47/11009	0.000104907815856024	0.00188367811581483	0.00139386291008706	7175/8021/5903/23225/23165/51602	6
R-HSA-6811442	Intra-Golgi and retrograde Golgi-to-ER traffic	12/179	202/11009	0.000111666978283958	0.00196145474898779	0.0014514151868487	51594/23095/3482/1314/547/2803/1778/9321/55605/9648/8729/23303	12
R-HSA-1912408	Pre-NOTCH Transcription and Translation	8/179	92/11009	0.000121506355419719	0.00197524091983899	0.00146161652223625	8364/2033/27327/1387/192669/27161/26523/23112	8
R-HSA-168271	Transport of Ribonucleoproteins into the Host Nucleus	5/179	31/11009	0.000129564070236963	0.00197524091983899	0.00146161652223625	7175/8021/5903/23225/23165	5
R-HSA-168333	NEP/NS2 Interacts with the Cellular Export Machinery	5/179	31/11009	0.000129564070236963	0.00197524091983899	0.00146161652223625	7175/8021/5903/23225/23165	5
R-HSA-170822	Regulation of Glucokinase by Glucokinase Regulatory Protein	5/179	31/11009	0.000129564070236963	0.00197524091983899	0.00146161652223625	7175/8021/5903/23225/23165	5
R-HSA-5619107	Defective TPR may confer susceptibility towards thyroid papillary carcinoma (TPC)	5/179	31/11009	0.000129564070236963	0.00197524091983899	0.00146161652223625	7175/8021/5903/23225/23165	5
R-HSA-9759476	Regulation of Homotypic Cell-Cell Adhesion	5/179	31/11009	0.000129564070236963	0.00197524091983899	0.00146161652223625	27327/192669/27161/26523/23112	5
R-HSA-9764260	Regulation of Expression and Function of Type II Classical Cadherins	5/179	31/11009	0.000129564070236963	0.00197524091983899	0.00146161652223625	27327/192669/27161/26523/23112	5
R-HSA-4551638	SUMOylation of chromatin organization proteins	7/179	71/11009	0.000147847918659899	0.00221224293105923	0.00163699060036691	7175/8021/5903/8364/1107/23225/23165	7
R-HSA-180746	Nuclear import of Rev protein	5/179	33/11009	0.000176280075670552	0.00254346966324654	0.00188208802595627	7175/8021/5903/23225/23165	5
R-HSA-180910	Vpr-mediated nuclear import of PICs	5/179	33/11009	0.000176280075670552	0.00254346966324654	0.00188208802595627	7175/8021/5903/23225/23165	5
R-HSA-1500931	Cell-Cell communication	10/179	153/11009	0.000194004352087706	0.00270182275594479	0.00199926436344013	2316/8826/4301/6711/6709/27327/192669/27161/26523/23112	10
R-HSA-3108232	SUMO E3 ligases SUMOylate target proteins	11/179	183/11009	0.000195072719005457	0.00270182275594479	0.00199926436344013	7175/8021/5903/8364/2033/1107/7486/23225/23165/1387/51602	11
R-HSA-159227	Transport of the SLBP independent Mature mRNA	5/179	34/11009	0.000203974242713654	0.00270182275594479	0.00199926436344013	7175/8021/5903/23225/23165	5
R-HSA-165054	Rev-mediated nuclear export of HIV RNA	5/179	34/11009	0.000203974242713654	0.00270182275594479	0.00199926436344013	7175/8021/5903/23225/23165	5
R-HSA-4085377	SUMOylation of SUMOylation proteins	5/179	34/11009	0.000203974242713654	0.00270182275594479	0.00199926436344013	7175/8021/5903/23225/23165	5
R-HSA-159230	Transport of the SLBP Dependant Mature mRNA	5/179	35/11009	0.000234863353541007	0.00301221570890688	0.00222894544379769	7175/8021/5903/23225/23165	5
R-HSA-3301854	Nuclear Pore Complex (NPC) Disassembly	5/179	35/11009	0.000234863353541007	0.00301221570890688	0.00222894544379769	7175/8021/5903/23225/23165	5
R-HSA-168255	Influenza Infection	10/179	157/11009	0.000239361658622025	0.00302194094010306	0.00223614181081102	3921/3303/7175/5430/8021/5903/3838/1213/23225/23165	10
R-HSA-9700206	Signaling by ALK in cancer	6/179	55/11009	0.000254376192046246	0.00311418126020253	0.00230439676367253	7175/4627/5903/1213/9648/6238	6
R-HSA-9725370	Signaling by ALK fusions and activated point mutants	6/179	55/11009	0.000254376192046246	0.00311418126020253	0.00230439676367253	7175/4627/5903/1213/9648/6238	6
R-HSA-2990846	SUMOylation	11/179	189/11009	0.000258296173880464	0.00311473932935265	0.00230480971739487	7175/8021/5903/8364/2033/1107/7486/23225/23165/1387/51602	11
R-HSA-176033	Interactions of Vpr with host cellular proteins	5/179	36/11009	0.000269185193117071	0.00311473932935265	0.00230480971739487	7175/8021/5903/23225/23165	5
R-HSA-177243	Interactions of Rev with host cellular proteins	5/179	36/11009	0.000269185193117071	0.00311473932935265	0.00230480971739487	7175/8021/5903/23225/23165	5
R-HSA-8939211	ESR-mediated signaling	12/179	222/11009	0.000269841278533026	0.00311473932935265	0.00230480971739487	3326/5430/3838/8364/2033/5469/27327/1387/192669/27161/26523/23112	12
R-HSA-418990	Adherens junctions interactions	6/179	57/11009	0.000309989221115783	0.00352776465720497	0.00261043554623817	4301/27327/192669/27161/26523/23112	6
R-HSA-3232142	SUMOylation of ubiquitinylation proteins	5/179	38/11009	0.000349115149965046	0.00377628739120345	0.00279433459901454	7175/8021/5903/23225/23165	5
R-HSA-8853884	Transcriptional Regulation by VENTX	5/179	38/11009	0.000349115149965046	0.00377628739120345	0.00279433459901454	27327/64682/192669/26523/23112	5
R-HSA-9013424	RHOV GTPase cycle	5/179	38/11009	0.000349115149965046	0.00377628739120345	0.00279433459901454	8826/1213/6711/6709/8239	5
R-HSA-9609690	HCMV Early Events	9/179	135/11009	0.000350521725668637	0.00377628739120345	0.00279433459901454	9611/7175/8021/5903/8364/1778/23225/23165/85235	9
R-HSA-9006931	Signaling by Nuclear Receptors	14/179	298/11009	0.000358546742610937	0.00381191800038997	0.0028207001357758	9611/3326/5430/2194/3838/8364/2033/5469/27327/1387/192669/27161/26523/23112	14
R-HSA-1912422	Pre-NOTCH Expression and Processing	8/179	108/11009	0.000368694466171847	0.00386889777489419	0.00286286338736308	8364/2033/27327/1387/192669/27161/26523/23112	8
R-HSA-913531	Interferon Signaling	13/179	269/11009	0.000445773339646094	0.00455968320845824	0.00337402300990657	8672/2317/3303/3312/7175/2316/8021/1968/5903/3838/1981/23225/23165	13
R-HSA-9013420	RHOU GTPase cycle	5/179	40/11009	0.000445810610727972	0.00455968320845824	0.00337402300990657	8826/1213/6711/6709/8239	5
R-HSA-8878171	Transcriptional regulation by RUNX1	12/179	236/11009	0.000470264125373383	0.00474618327123571	0.00351202722519787	8289/9739/6597/8364/7082/2033/27327/1387/192669/27161/26523/23112	12
R-HSA-9705683	SARS-CoV-2-host interactions	11/179	203/11009	0.000475793124962986	0.00474618327123571	0.00351202722519787	3326/3921/7175/8021/5903/3838/7082/23225/25929/23165/1387	11
R-HSA-159231	Transport of Mature mRNA Derived from an Intronless Transcript	5/179	41/11009	0.000501114290285492	0.00487831742832142	0.00360980237009714	7175/8021/5903/23225/23165	5
R-HSA-8875878	MET promotes cell motility	5/179	41/11009	0.000501114290285492	0.00487831742832142	0.00360980237009714	3912/3915/1302/3913/85440	5
R-HSA-5628897	TP53 Regulates Metabolic Genes	7/179	87/11009	0.000522481704790841	0.00502577639846428	0.00371891739750874	2475/7249/27327/192669/27161/26523/23112	7
R-HSA-9006925	Intracellular signaling by second messengers	14/179	310/11009	0.000532546174558511	0.00506232128286208	0.00374595946934036	23239/2475/7249/3838/1107/3709/3710/1108/253260/27327/192669/27161/26523/23112	14
R-HSA-9820841	M-decay: degradation of maternal mRNAs by maternally stored factors	4/179	24/11009	0.000556761287471364	0.00521414975777914	0.00385830779366669	23019/1981/27161/23405	4
R-HSA-159234	Transport of Mature mRNAs Derived from Intronless Transcripts	5/179	42/11009	0.000561424540750972	0.00521414975777914	0.00385830779366669	7175/8021/5903/23225/23165	5
R-HSA-3858494	Beta-catenin independent WNT signaling	9/179	146/11009	0.000622048535156138	0.00571153655007	0.00422635846852496	1213/23513/3709/3710/27327/192669/27161/26523/23112	9
R-HSA-9816359	Maternal to zygotic transition (MZT)	8/179	117/11009	0.000631143484114062	0.0057299318557771	0.00423997041959535	23019/8364/1981/2033/23318/1387/27161/23405	8
R-HSA-8980692	RHOA GTPase cycle	9/179	147/11009	0.00065351037529988	0.0058110262364291	0.00429997772575785	11113/9826/7037/8826/394/57584/55701/116985/2909	9
R-HSA-400685	Sema4D in semaphorin signaling	4/179	25/11009	0.000654459638013673	0.0058110262364291	0.00429997772575785	9826/4627/79784/2909	4
R-HSA-4615885	SUMOylation of DNA replication proteins	5/179	45/11009	0.000775264819952702	0.00678355790480736	0.00501962075290592	7175/8021/5903/23225/23165	5
R-HSA-70326	Glucose metabolism	7/179	93/11009	0.000780780798449362	0.00678355790480736	0.00501962075290592	2597/7175/8021/4191/5903/23225/23165	7
R-HSA-8936459	RUNX1 regulates genes involved in megakaryocyte differentiation and platelet function	7/179	94/11009	0.000832228495144308	0.00715362366038937	0.00529345784145539	9739/8364/2033/27327/192669/26523/23112	7
R-HSA-9013026	RHOB GTPase cycle	6/179	70/11009	0.000941110925764523	0.00800439608439721	0.00592300283472852	11113/9826/7037/394/57584/2909	6
R-HSA-9705671	SARS-CoV-2 activates/modulates innate and adaptive immune responses	8/179	126/11009	0.00102735883562807	0.00864693686653623	0.00639846292364849	3326/7175/8021/5903/3838/23225/23165/1387	8
R-HSA-1852241	Organelle biogenesis and maintenance	13/179	296/11009	0.00108636412028427	0.00900228162726905	0.00666140693628038	80184/9611/506/3313/3054/9793/1778/9321/5469/8729/1387/55755/26160	13
R-HSA-199992	trans-Golgi Network Vesicle Budding	6/179	72/11009	0.0010918608904361	0.00900228162726905	0.00666140693628038	2580/7037/3312/3482/1213/8729	6
R-HSA-6811434	COPI-dependent Golgi-to-ER retrograde traffic	7/179	99/11009	0.00113101486645455	0.00923090921308364	0.00683058420144803	51594/23095/1314/547/55605/8729/23303	7
R-HSA-70171	Glycolysis	6/179	73/11009	0.00117385427139042	0.00948474251283461	0.00701841290683958	2597/7175/8021/5903/23225/23165	6
R-HSA-9609646	HCMV Infection	9/179	160/11009	0.00119505511443682	0.00956044091549455	0.00707442735800014	9611/7175/8021/5903/8364/1778/23225/23165/85235	9
R-HSA-68886	M Phase	16/179	416/11009	0.001223988522539	0.009695909080505	0.00717466956452168	80184/7175/8021/23310/5903/9735/8364/9793/1778/9700/4926/23225/23165/85378/55755/64682	16
R-HSA-8874081	MET activates PTK2 signaling	4/179	30/11009	0.00133085135456118	0.0104400766454896	0.00772533029525549	3912/3915/1302/3913	4
R-HSA-8856688	Golgi-to-ER retrograde transport	8/179	133/11009	0.00145612291442647	0.0113129549505441	0.00837123294933434	51594/23095/1314/547/1778/55605/8729/23303	8
R-HSA-2980766	Nuclear Envelope Breakdown	5/179	52/11009	0.00150491964281347	0.0114714629376725	0.00848852390385351	7175/8021/5903/23225/23165	5
R-HSA-75153	Apoptotic execution phase	5/179	52/11009	0.00150491964281347	0.0114714629376725	0.00848852390385351	10059/3008/1832/7082/6709	5
R-HSA-3108214	SUMOylation of DNA damage response and repair proteins	6/179	77/11009	0.00154991591416421	0.0117040379312587	0.0086606221273514	7175/8021/5903/7486/23225/23165	6
R-HSA-9819196	Zygotic genome activation (ZGA)	3/179	15/11009	0.00166536529704883	0.0124593996297728	0.00921956616689803	2033/23318/1387	3
R-HSA-8848021	Signaling by PTK6	5/179	54/11009	0.00178404965179535	0.0131046556240967	0.00969703542794026	6421/1793/27043/116985/2909	5
R-HSA-9006927	Signaling by Non-Receptor Tyrosine Kinases	5/179	54/11009	0.00178404965179535	0.0131046556240967	0.00969703542794026	6421/1793/27043/116985/2909	5
R-HSA-2559585	Oncogene Induced Senescence	4/179	33/11009	0.00191325823261383	0.0139271410085763	0.0103056488963931	27327/192669/26523/23112	4
R-HSA-429914	Deadenylation-dependent mRNA decay	5/179	55/11009	0.00193701699777025	0.0139741940553425	0.0103404666798262	23019/1981/23318/23644/54464	5
R-HSA-6807070	PTEN Regulation	8/179	140/11009	0.00201625713877637	0.0144171306914275	0.0106682259415462	2475/1107/1108/27327/192669/27161/26523/23112	8
R-HSA-2151201	Transcriptional activation of mitochondrial biogenesis	5/179	56/11009	0.00209936138164385	0.0146867780935754	0.0108677565882632	9611/506/3054/5469/1387	5
R-HSA-432722	Golgi Associated Vesicle Biogenesis	5/179	56/11009	0.00209936138164385	0.0146867780935754	0.0108677565882632	2580/7037/3312/3482/1213	5
R-HSA-68875	Mitotic Prophase	8/179	141/11009	0.00210849784511726	0.0146867780935754	0.0108677565882632	7175/8021/23310/5903/8364/4926/23225/23165	8
R-HSA-6784531	tRNA processing in the nucleus	5/179	57/11009	0.00227141639707924	0.0156863628105985	0.0116074180255601	7175/8021/5903/23225/23165	5
R-HSA-72203	Processing of Capped Intron-Containing Pre-mRNA	12/179	285/11009	0.00239164724393348	0.0163767031618496	0.0121182483011081	23020/3178/3312/7175/3181/5430/8021/5903/3192/10594/23225/23165	12
R-HSA-381340	Transcriptional regulation of white adipocyte differentiation	6/179	84/11009	0.0024205261773548	0.016435169338678	0.012161511443941	9611/2033/27332/5469/1387/9968	6
R-HSA-3134973	LRR FLII-interacting protein 1 (LRRFIP1) activates type I IFN production	2/179	5/11009	0.00254561087897301	0.0168594556574606	0.0124754700539833	2033/1387	2
R-HSA-9818026	NFE2L2 regulating inflammation associated genes	2/179	5/11009	0.00254561087897301	0.0168594556574606	0.0124754700539833	2033/1387	2
R-HSA-9818035	NFE2L2 regulating ER-stress associated genes	2/179	5/11009	0.00254561087897301	0.0168594556574606	0.0124754700539833	2033/1387	2
R-HSA-446728	Cell junction organization	7/179	115/11009	0.00268048813008376	0.0176084098301437	0.0130296727247546	2316/4301/27327/192669/27161/26523/23112	7
R-HSA-2029480	Fcgamma receptor (FCGR) dependent phagocytosis	6/179	86/11009	0.00272613815505425	0.0177638679780954	0.0131447068936402	3326/4627/1793/3709/3710/55845	6
R-HSA-9610379	HCMV Late Events	7/179	116/11009	0.00281434677877278	0.0181919375779872	0.0134614650134142	7175/8021/5903/8364/23225/23165/85235	7
R-HSA-1368082	RORA activates gene expression	3/179	18/11009	0.00288152421698137	0.0184783457723885	0.013673398122351	2033/5469/1387	3
R-HSA-195721	Signaling by WNT	13/179	331/11009	0.00292296745516283	0.018596517352532	0.013760841396871	6597/8364/1213/2033/23513/3709/3710/27327/1387/192669/27161/26523/23112	13
R-HSA-421270	Cell-cell junction organization	6/179	88/11009	0.00305981584597812	0.0191537103148104	0.0141731467676033	4301/27327/192669/27161/26523/23112	6
R-HSA-9013404	RAC2 GTPase cycle	6/179	88/11009	0.00305981584597812	0.0191537103148104	0.0141731467676033	7037/8826/1793/57584/55845/2909	6
R-HSA-9679506	SARS-CoV Infections	15/179	414/11009	0.00308166131302643	0.0191537103148104	0.0141731467676033	3326/3921/3178/7175/8021/5903/3838/7082/2033/1107/1108/23225/25929/23165/1387	15
R-HSA-373760	L1CAM interactions	7/179	119/11009	0.00324685772552473	0.0200264201696487	0.014818924773789	6712/3912/3915/3312/1213/6711/6709	7
R-HSA-199977	ER to Golgi Anterograde Transport	8/179	154/11009	0.00363742287958091	0.022265437020465	0.0164757272376552	6712/9919/1314/6711/6709/1778/375056/8729	8
R-HSA-5625900	RHO GTPases activate CIT	3/179	20/11009	0.00393079089960321	0.0238802935855593	0.0176706706052602	11113/4627/79784	3
R-HSA-380320	Recruitment of NuMA to mitotic centrosomes	6/179	94/11009	0.00424486938622533	0.0255959288363438	0.0189401870493007	80184/9793/1778/4926/85378/55755	6
R-HSA-1257604	PIP3 activates AKT signaling	11/179	268/11009	0.00436408366388019	0.0261198488919644	0.0193278715094265	23239/2475/7249/1107/1108/253260/27327/192669/27161/26523/23112	11
R-HSA-1592230	Mitochondrial biogenesis	6/179	95/11009	0.00447128858124296	0.0265647145120906	0.0196570581590248	9611/506/3313/3054/5469/1387	6
R-HSA-416572	Sema4D induced cell migration and growth-cone collapse	3/179	21/11009	0.00453162903455253	0.0267266880286018	0.0197769134969331	9826/4627/79784	3
R-HSA-5633007	Regulation of TP53 Activity	8/179	160/11009	0.00458256488851622	0.026831249492182	0.0198542857107339	10419/2475/2033/1107/545/7486/1108/253260	8
R-HSA-2426168	Activation of gene expression by SREBF (SREBP)	4/179	42/11009	0.00467255211932311	0.0271613101612451	0.0200985202860699	2194/31/5469/1387	4
R-HSA-4420097	VEGFA-VEGFR2 Pathway	6/179	99/11009	0.00546686616270138	0.0315516275675908	0.0233472178978525	2475/1793/3709/3710/253260/55845	6
R-HSA-373753	Nephrin family interactions	3/179	23/11009	0.00589235408928308	0.033766114213764	0.0249858687772511	8826/6711/6709	3
R-HSA-6807878	COPI-mediated anterograde transport	6/179	101/11009	0.00602139051641725	0.0342625601215855	0.02535322322702	6712/1314/6711/6709/1778/8729	6
R-HSA-983231	Factors involved in megakaryocyte development and platelet production	8/179	168/11009	0.00612397309679355	0.0346025892462181	0.0256048341478008	23095/547/1793/139818/55605/57572/85440/23303	8
R-HSA-429947	Deadenylation of mRNA	3/179	24/11009	0.00665458163239904	0.0370820824757133	0.0274395816130864	23019/1981/23318	3
R-HSA-5627123	RHO GTPases activate PAKs	3/179	24/11009	0.00665458163239904	0.0370820824757133	0.0274395816130864	2316/4627/79784	3
R-HSA-168273	Influenza Viral RNA Transcription and Replication	7/179	136/11009	0.00672738932640422	0.0371792147584895	0.0275114564653753	3921/7175/5430/8021/5903/23225/23165	7
R-HSA-163765	ChREBP activates metabolic gene expression	2/179	8/11009	0.00690208194773939	0.0371792147584895	0.0275114564653753	2194/31	2
R-HSA-68952	DNA replication initiation	2/179	8/11009	0.00690208194773939	0.0371792147584895	0.0275114564653753	5422/5426	2
R-HSA-9818028	NFE2L2 regulates pentose phosphate pathway genes	2/179	8/11009	0.00690208194773939	0.0371792147584895	0.0275114564653753	2033/1387	2
R-HSA-9818749	Regulation of NFE2L2 gene expression	2/179	8/11009	0.00690208194773939	0.0371792147584895	0.0275114564653753	2033/1387	2
R-HSA-9707616	Heme signaling	4/179	47/11009	0.00699309713843329	0.0372469869423217	0.0275616057624267	9611/2033/5469/1387	4
R-HSA-9013408	RHOG GTPase cycle	5/179	74/11009	0.00700685892974368	0.0372469869423217	0.0275616057624267	7037/394/1793/57584/2909	5
R-HSA-159236	Transport of Mature mRNA derived from an Intron-Containing Transcript	5/179	75/11009	0.00741078302193253	0.0391366841942581	0.0289599226450477	7175/8021/5903/23225/23165	5
R-HSA-5674400	Constitutive Signaling by AKT1 E17K in Cancer	3/179	25/11009	0.00747278008617886	0.0392078331794319	0.0290125706695119	2475/7249/253260	3
R-HSA-72306	tRNA processing	6/179	107/11009	0.00793100382926382	0.0413435554454527	0.0305929383702672	7175/8021/5903/63892/23225/23165	6
R-HSA-194138	Signaling by VEGF	6/179	108/11009	0.00828722535507186	0.0429235774801158	0.0317621052744994	2475/1793/3709/3710/253260/55845	6
R-HSA-3214858	RMTs methylate histone arginines	5/179	78/11009	0.00871957752757099	0.0448752779762889	0.0332063026192445	8289/10419/6597/8364/85235	5
R-HSA-9818032	NFE2L2 regulating MDR associated enzymes	2/179	9/11009	0.00877971020029392	0.0448987711508702	0.0332236868338904	2033/1387	2
R-HSA-6806834	Signaling by MET	5/179	79/11009	0.00918919415850136	0.0466972885538937	0.034554533479171	3912/3915/1302/3913/85440	5
R-HSA-9694516	SARS-CoV-2 Infection	11/179	299/11009	0.00966493679285386	0.048807930803912	0.0361163427522434	3326/3921/7175/8021/5903/3838/7082/23225/25929/23165/1387	11
R-HSA-8856828	Clathrin-mediated endocytosis	7/179	146/11009	0.00977131970327097	0.04903867279654	0.0362870846123433	2580/8867/7037/3312/3482/1213/26130	7
